# Supplementary material for: Molecular characteristics of breast tumors in patients screened for germline predisposition from a population-based observational study
Source: Genome Med. 2023 Apr 14;15:25. doi: 10.1186/s13073-023-01177-4 (PMC10103478; doi:10.1186/s13073-023-01177-4)
Supplement: Supplementary file 2 — Additional file 2: Supplementary tables. Table S1. Clinicopathological characteristics of patients and tumors in SCAN-B divided by screening subpopulation and relevant clinical subgroups/PAM50 molecular subtypes. Table S2. Genes included in the original two signatures and whether they were used for calculating the in silico rank scores in our work. Table S3. Differentially expressed genes between screening subpopulations by clinical subgroups and PAM50 molecular subtypes. Table S4. Significant pathways overrepresented in up- and downregulated genes found in screened TNBC patients compared to non-screened. Table S5. Estimated cell fraction and enrichment score mean and standard deviation divided by clinical subgroups and PAM50 molecular subtypes. Table S6. Top 10 genes with most expressed somatic variants per clinical subgroup and their distribution in patients with regards to screening status and presence of somatic variants. Table S7. List of PGVs and VUS identified in 900 SCAN-B patients screened for germline variants. Table S8. Clinicopathological characteristics of patients with and without PGVs. Table S9. Differentially expressed genes between patients with and without PGVs divided by clinical subgroups and PAM50 molecular subtypes. Table S10. Significant pathways overrepresented in up- and downregulated genes found in ER+/HER2− patients with PGVs when compared to those without variants. Table S11. Estimated cell fraction and enrichment score mean and standard deviation by PGV status of patients divided by clinical subgroups and PAM50 molecular subtypes. Table S12. Top 10 genes with most expressed somatic variants within patients tested for germline variants in three specific genes and their distribution in patients with regards to presence of somatic variants and PGVs. Table S13. All SCAN-B patients used in this study, screening status, for which of the 11 genes analyzed a patient was tested, and whether any PGV was found. [file 13073_2023_1177_MOESM2_ESM.xlsx]

## Sheet: Table S1
Table S1. Clinicopathological characteristics of patients and tumors in SCAN-B divided by screening subpopulation and relevant clinical subgroups/PAM50 molecular subtypes whenever available.
		By clinical subgroup (n=6391)																				By PAM50 molecular subtype (n=5462)
		ER+/HER2-/LN-				ER+/HER2-/LN+				HER2+/ER-				HER2+/ER+				TNBC				Luminal A (& ER+/HER2-)				Luminal B (& ER+/HER2-)				HER2-enriched (& HER2+)				Basal (& ER-/HER2-)
		Non- Screened	Screened			Non- Screened	Screened			Non- Screened	Screened			Non- Screened	Screened			Non- Screened	Screened			Non- Screened	Screened			Non- Screened	Screened			Non- Screened	Screened			Non- Screened	Screened
		(n=2869)	(n=328)	p		(n=1495)	(n=232)	p		(n=221)	(n=33)	p		(n=469)	(n=95)	p		(n=489)	(n=160)	p		(n=2904)	(n=359)	p		(n=1173)	(n=155)	p		(n=337)	(n=53)	p		(n=338)	(n=143)	p
Gender
	Female	2857 (99.6%)	321 (97.9%)			1485 (99.3%)	222 (95.7%)			221 (100%)	33 (100%)			465 (99.1%)	93 (97.9%)			489 (100%)	160 (100%)			2899 (99.8%)	354 (98.6%)			1159 (98.8%)	144 (92.9%)			337 (100%)	53 (100%)			338 (100%)	143 (100%)
	Male	12 (0.4%)	7 (2.1%)			10 (0.7%)	10 (4.3%)			0 (0%)	0 (0%)			4 (0.9%)	2 (2.1%)			0 (0%)	0 (0%)			5 (0.2%)	5 (1.4%)			14 (1.2%)	11 (7.1%)			0 (0%)	0 (0%)			0 (0%)	0 (0%)
Age at diagnosis (years)				<0.001				<0.001				<0.001 F				<0.001				<0.001				<0.001				<0.001 F				<0.001 F				<0.001
	<=40	36 (1.3%)	37 (11.3%)			33 (2.2%)	45 (19.4%)			8 (3.6%)	10 (30.3%)			19 (4.1%)	44 (46.3%)			16 (3.3%)	60 (37.5%)			37 (1.3%)	49 (13.6%)			21 (1.8%)	18 (11.6%)			17 (5.0%)	22 (41.5%)			16 (4.7%)	56 (39.2%)
	41-50	395 (13.8%)	66 (20.1%)			245 (16.4%)	71 (30.6%)			32 (14.5%)	10 (30.3%)			81 (17.3%)	16 (16.8%)			47 (9.6%)	41 (25.6%)			454 (15.6%)	80 (22.3%)			119 (10.1%)	46 (29.7%)			50 (14.8%)	12 (22.6%)			41 (12.1%)	38 (26.6%)
	51-60	525 (18.3%)	69 (21.0%)			299 (20.0%)	34 (14.7%)			52 (23.5%)	4 (12.1%)			116 (24.7%)	15 (15.8%)			104 (21.3%)	30 (18.8%)			574 (19.8%)	70 (19.5%)			194 (16.5%)	25 (16.1%)			91 (27.0%)	6 (11.3%)			84 (24.9%)	26 (18.2%)
	61-70	986 (34.4%)	105 (32.0%)			468 (31.3%)	49 (21.1%)			68 (30.8%)	6 (18.2%)			121 (25.8%)	13 (13.7%)			140 (28.6%)	15 (9.4%)			993 (34.2%)	100 (27.9%)			381 (32.5%)	47 (30.3%)			85 (25.2%)	9 (17.0%)			89 (26.3%)	12 (8.4%)
	71-80	663 (23.1%)	41 (12.5%)			296 (19.8%)	25 (10.8%)			35 (15.8%)	3 (9.1%)			100 (21.3%)	6 (6.3%)			105 (21.5%)	8 (5.0%)			608 (20.9%)	47 (13.1%)			303 (25.8%)	14 (9.0%)			60 (17.8%)	4 (7.5%)			63 (18.6%)	7 (4.9%)
	>=81	264 (9.2%)	10 (3.0%)			154 (10.3%)	8 (3.4%)			26 (11.8%)	0 (0%)			32 (6.8%)	1 (1.1%)			77 (15.7%)	6 (3.8%)			238 (8.2%)	13 (3.6%)			155 (13.2%)	5 (3.2%)			34 (10.1%)	0 (0%)			45 (13.3%)	4 (2.8%)
Nottingham histologic grade (NHG)				0.51				0.77				0.25 F				0.66 F				0.70 F				0.05				0.30				0.37 F				0.25 F
	Grade 1	681 (23.7%)	70 (21.3%)			191 (12.8%)	25 (10.8%)			0 (0%)	1 (3.0%)			9 (1.9%)	3 (3.2%)			5 (1.0%)	2 (1.2%)			789 (27.2%)	90 (25.1%)			69 (5.9%)	3 (1.9%)			2 (0.6%)	1 (1.9%)			1 (0.3%)	2 (1.4%)
	Grade 2	1643 (57.3%)	182 (55.5%)			840 (56.2%)	115 (49.6%)			27 (12.2%)	4 (12.1%)			147 (31.3%)	29 (30.5%)			72 (14.7%)	16 (10.0%)			1858 (64.0%)	210 (58.5%)			515 (43.9%)	67 (43.2%)			58 (17.2%)	11 (20.8%)			15 (4.4%)	9 (6.3%)
	Grade 3	526 (18.3%)	70 (21.3%)			412 (27.6%)	65 (28.0%)			164 (74.2%)	19 (57.6%)			288 (61.4%)	48 (50.5%)			373 (76.3%)	114 (71.2%)			226 (7.8%)	43 (12.0%)			562 (47.9%)	74 (47.7%)			246 (73.0%)	32 (60.4%)			294 (87.0%)	108 (75.5%)
	Not available	19 (0.7%)	6 (1.8%)			52 (3.5%)	27 (11.6%)			30 (13.6%)	9 (27.3%)			25 (5.3%)	15 (15.8%)			39 (8.0%)	28 (17.5%)			31 (1.1%)	16 (4.5%)			27 (2.3%)	11 (7.1%)			31 (9.2%)	9 (17.0%)			28 (8.3%)	24 (16.8%)
Tumor size				0.73 F				0.39				0.67 F				0.94 F				0.25				1				0.09				1 F				0.36
	T1 (<20 mm)	1911 (66.6%)	235 (71.6%)			754 (50.4%)	135 (58.2%)			86 (38.9%)	17 (51.5%)			249 (53.1%)	47 (49.5%)			219 (44.8%)	87 (54.4%)			1895 (65.3%)	243 (67.7%)			618 (52.7%)	101 (65.2%)			159 (47.2%)	27 (50.9%)			155 (45.9%)	78 (54.5%)
	T2 (20-50 mm)	616 (21.5%)	65 (19.8%)			568 (38.0%)	79 (34.1%)			105 (47.5%)	13 (39.4%)			170 (36.2%)	36 (37.9%)			210 (42.9%)	59 (36.9%)			640 (22.0%)	84 (23.4%)			437 (37.3%)	43 (27.7%)			133 (39.5%)	21 (39.6%)			148 (43.8%)	52 (36.4%)
	T3 (>50 mm)	41 (1.4%)	5 (1.5%)			66 (4.4%)	9 (3.9%)			11 (5.0%)	2 (6.1%)			16 (3.4%)	2 (2.1%)			29 (5.9%)	6 (3.8%)			59 (2.0%)	8 (2.2%)			39 (3.3%)	5 (3.2%)			15 (4.5%)	2 (3.8%)			19 (5.6%)	6 (4.2%)
	Other/Not available	301 (10.5%)	23 (7.0%)			107 (7.2%)	9 (3.9%)			19 (8.6%)	1 (3.0%)			34 (7.2%)	10 (10.5%)			31 (6.3%)	8 (5.0%)			310 (10.7%)	24 (6.7%)			79 (6.7%)	6 (3.9%)			30 (8.9%)	3 (5.7%)			16 (4.7%)	7 (4.9%)
Ki67 status				0.45				0.05				1				0.94				0.01				0.24				0.25				1				0.66
	Low	1791 (62.4%)	194 (59.1%)			764 (51.1%)	98 (42.2%)			35 (15.8%)	5 (15.2%)			122 (26.0%)	23 (24.2%)			73 (14.9%)	8 (5.0%)			2168 (74.7%)	252 (70.2%)			316 (26.9%)	32 (20.6%)			51 (15.1%)	8 (15.1%)			16 (4.7%)	4 (2.8%)
	High	1078 (37.6%)	134 (40.9%)			731 (48.9%)	134 (57.8%)			186 (84.2%)	28 (84.8%)			347 (74.0%)	72 (75.8%)			416 (85.1%)	152 (95.0%)			736 (25.3%)	107 (29.8%)			857 (73.1%)	123 (79.4%)			286 (84.9%)	45 (84.9%)			322 (95.3%)	139 (97.2%)
Risk of Recurrence (ROR) score				0.60				0.71				0.25 F				0.94				0.30				0.94				0.04				0.25 F				0.66 F
	Low	1603 (55.9%)	185 (56.4%)			193 (12.9%)	28 (12.1%)			6 (2.7%)	2 (6.1%)			57 (12.2%)	13 (13.7%)			46 (9.4%)	7 (4.4%)			1767 (60.8%)	211 (58.8%)			0 (0%)	0 (0%)			0 (0%)	0 (0%)			15 (4.4%)	3 (2.1%)
	Intermediate	708 (24.7%)	70 (21.3%)			370 (24.7%)	51 (22.0%)			16 (7.2%)	5 (15.2%)			78 (16.6%)	16 (16.8%)			85 (17.4%)	22 (13.8%)			741 (25.5%)	93 (25.9%)			252 (21.5%)	19 (12.3%)			23 (6.8%)	7 (13.2%)			67 (19.8%)	22 (15.4%)
	High	549 (19.1%)	69 (21.0%)			917 (61.3%)	151 (65.1%)			173 (78.3%)	21 (63.6%)			310 (66.1%)	59 (62.1%)			336 (68.7%)	109 (68.1%)			383 (13.2%)	50 (13.9%)			913 (77.8%)	136 (87.7%)			284 (84.3%)	40 (75.5%)			245 (72.5%)	100 (69.9%)
	Not available	9 (0.3%)	4 (1.2%)			15 (1.0%)	2 (0.9%)			26 (11.8%)	5 (15.2%)			24 (5.1%)	7 (7.4%)			22 (4.5%)	22 (13.8%)			13 (0.4%)	5 (1.4%)			8 (0.7%)	0 (0%)			30 (8.9%)	6 (11.3%)			11 (3.3%)	18 (12.6%)
Treatment administered
	Cyto	9 (0.3%)	1 (0.3%)			7 (0.5%)	3 (1.3%)			3 (1.4%)	0 (0%)			0 (0%)	1 (1.1%)			326 (66.7%)	135 (84.4%)			5 (0.2%)	1 (0.3%)			6 (0.5%)	2 (1.3%)			3 (0.9%)	1 (1.9%)			242 (71.6%)	121 (84.6%)
	Endo	1973 (68.8%)	181 (55.2%)			710 (47.5%)	60 (25.9%)			3 (1.4%)	0 (0%)			74 (15.8%)	2 (2.1%)			8 (1.6%)	0 (0%)			1965 (67.7%)	191 (53.2%)			599 (51.1%)	38 (24.5%)			23 (6.8%)	0 (0%)			3 (0.9%)	0 (0%)
	Endo + Cyto	481 (16.8%)	103 (31.4%)			740 (49.5%)	165 (71.1%)			1 (0.5%)	0 (0%)			14 (3.0%)	2 (2.1%)			6 (1.2%)	3 (1.9%)			576 (19.8%)	124 (34.5%)			501 (42.7%)	111 (71.6%)			6 (1.8%)	1 (1.9%)			5 (1.5%)	3 (2.1%)
	Immuno + Cyto	0 (0%)	0 (0%)			0 (0%)	0 (0%)			168 (76.0%)	27 (81.8%)			10 (2.1%)	2 (2.1%)			5 (1.0%)	1 (0.6%)			0 (0%)	0 (0%)			0 (0%)	0 (0%)			131 (38.9%)	21 (39.6%)			2 (0.6%)	0 (0%)
	Immuno + Endo + Cyto	6 (0.2%)	1 (0.3%)			7 (0.5%)	3 (1.3%)			10 (4.5%)	3 (9.1%)			344 (73.3%)	83 (87.4%)			0 (0%)	1 (0.6%)			7 (0.2%)	3 (0.8%)			4 (0.3%)	1 (0.6%)			137 (40.7%)	27 (50.9%)			0 (0%)	1 (0.7%)
	None	392 (13.7%)	41 (12.5%)			22 (1.5%)	0 (0%)			26 (11.8%)	1 (3.0%)			11 (2.3%)	2 (2.1%)			138 (28.2%)	15 (9.4%)			344 (11.8%)	38 (10.6%)			53 (4.5%)	3 (1.9%)			25 (7.4%)	2 (3.8%)			80 (23.7%)	13 (9.1%)
	Not available	8 (0.3%)	1 (0.3%)			9 (0.6%)	1 (0.4%)			10 (4.5%)	2 (6.1%)			16 (3.4%)	3 (3.2%)			6 (1.2%)	5 (3.1%)			7 (0.2%)	2 (0.6%)			10 (0.9%)	0 (0%)			12 (3.6%)	1 (1.9%)			6 (1.8%)	5 (3.5%)
p = Chi-square or Fisher's (F) exact test p-value corrected for multiple testing (45 tests) with the Benjamini-Hochberg method. Variable categories 'Not available' and 'Other' were excluded from calculations. Variables 'Gender' and 'Treatment administered' were not tested.

## Sheet: Table S2
Table S2. Genes included in the original two signatures, updated symbols by the HUGO Gene Nomenclature Committee (HGNC) in February 2022 through alias/previous symbol matching using the website (https://www.genenames.org/tools/multi-symbol-checker) and whether they were used for calculating the in silico rank scores in our work.
Measuring	Original signature	Reference	Gene symbol	HGNC Match type	HGNC Approved symbol	HGNC Approved name	HGNC ID	Approved symbol included in rank sum
Tumor cell proliferation	CIN70	Carter et al., 2006	ACTL6A	Approved symbol	ACTL6A	actin like 6A	HGNC:24124	Yes
Tumor cell proliferation	CIN70	Carter et al., 2006	ASF1B	Approved symbol	ASF1B	anti-silencing function 1B histone chaperone	HGNC:20996	Yes
Tumor cell proliferation	CIN70	Carter et al., 2006	ATAD2	Approved symbol	ATAD2	ATPase family AAA domain containing 2	HGNC:30123	Yes
Tumor cell proliferation	CIN70	Carter et al., 2006	AURKB	Approved symbol	AURKB	aurora kinase B	HGNC:11390	Yes
Tumor cell proliferation	CIN70	Carter et al., 2006	BRRN1	Previous symbol	NCAPH	non-SMC condensin I complex subunit H	HGNC:1112	Yes
Tumor cell proliferation	CIN70	Carter et al., 2006	CCNB1	Approved symbol	CCNB1	cyclin B1	HGNC:1579	Yes
Tumor cell proliferation	CIN70	Carter et al., 2006	CCNB2	Approved symbol	CCNB2	cyclin B2	HGNC:1580	Yes
Tumor cell proliferation	CIN70	Carter et al., 2006	CCT5	Approved symbol	CCT5	chaperonin containing TCP1 subunit 5	HGNC:1618	Yes
Tumor cell proliferation	CIN70	Carter et al., 2006	CDC2	Alias symbol	POLD1	DNA polymerase delta 1, catalytic subunit	HGNC:9175	Yes
Tumor cell proliferation	CIN70	Carter et al., 2006	CDC2	Previous symbol	CDK1	cyclin dependent kinase 1	HGNC:1722	Yes
Tumor cell proliferation	CIN70	Carter et al., 2006	CDC20	Approved symbol	CDC20	cell division cycle 20	HGNC:1723	Yes
Tumor cell proliferation	CIN70	Carter et al., 2006	CDC45L	Previous symbol	CDC45	cell division cycle 45	HGNC:1739	Yes
Tumor cell proliferation	CIN70	Carter et al., 2006	CDC6	Approved symbol	CDC6	cell division cycle 6	HGNC:1744	Yes
Tumor cell proliferation	CIN70	Carter et al., 2006	CDCA3	Approved symbol	CDCA3	cell division cycle associated 3	HGNC:14624	Yes
Tumor cell proliferation	CIN70	Carter et al., 2006	CDCA8	Approved symbol	CDCA8	cell division cycle associated 8	HGNC:14629	Yes
Tumor cell proliferation	CIN70	Carter et al., 2006	CEP55	Approved symbol	CEP55	centrosomal protein 55	HGNC:1161	Yes
Tumor cell proliferation	CIN70	Carter et al., 2006	ch-TOG	Alias symbol	CKAP5	cytoskeleton associated protein 5	HGNC:28959	Yes
Tumor cell proliferation	CIN70	Carter et al., 2006	CKS2	Approved symbol	CKS2	CDC28 protein kinase regulatory subunit 2	HGNC:2000	Yes
Tumor cell proliferation	CIN70	Carter et al., 2006	CMAS	Approved symbol	CMAS	cytidine monophosphate N-acetylneuraminic acid synthetase	HGNC:18290	Yes
Tumor cell proliferation	CIN70	Carter et al., 2006	CNAP1	Alias symbol	NCAPD2	non-SMC condensin I complex subunit D2	HGNC:24305	Yes
Tumor cell proliferation	CIN70	Carter et al., 2006	CTPS	Previous symbol	CTPS1	CTP synthase 1	HGNC:2519	Yes
Tumor cell proliferation	CIN70	Carter et al., 2006	DHCR7	Approved symbol	DHCR7	7-dehydrocholesterol reductase	HGNC:2860	Yes
Tumor cell proliferation	CIN70	Carter et al., 2006	DKC1	Approved symbol	DKC1	dyskerin pseudouridine synthase 1	HGNC:2890	Yes
Tumor cell proliferation	CIN70	Carter et al., 2006	ECT2	Approved symbol	ECT2	epithelial cell transforming 2	HGNC:3155	Yes
Tumor cell proliferation	CIN70	Carter et al., 2006	ELAVL1	Approved symbol	ELAVL1	ELAV like RNA binding protein 1	HGNC:3312	Yes
Tumor cell proliferation	CIN70	Carter et al., 2006	ESPL1	Approved symbol	ESPL1	extra spindle pole bodies like 1, separase	HGNC:16856	Yes
Tumor cell proliferation	CIN70	Carter et al., 2006	EZH2	Approved symbol	EZH2	enhancer of zeste 2 polycomb repressive complex 2 subunit	HGNC:3527	Yes
Tumor cell proliferation	CIN70	Carter et al., 2006	FEN1	Approved symbol	FEN1	flap structure-specific endonuclease 1	HGNC:3650	Yes
Tumor cell proliferation	CIN70	Carter et al., 2006	FLJ10036	Alias symbol	ZWILCH	zwilch kinetochore protein	HGNC:25468	Yes
Tumor cell proliferation	CIN70	Carter et al., 2006	FOXM1	Approved symbol	FOXM1	forkhead box M1	HGNC:3818	Yes
Tumor cell proliferation	CIN70	Carter et al., 2006	GPI	Approved symbol	GPI	glucose-6-phosphate isomerase	HGNC:4458	Yes
Tumor cell proliferation	CIN70	Carter et al., 2006	GPI	Alias symbol	GNPDA1	glucosamine-6-phosphate deaminase 1	HGNC:4417	Yes
Tumor cell proliferation	CIN70	Carter et al., 2006	H2AFX	Previous symbol	H2AX	H2A.X variant histone	HGNC:4739	Yes
Tumor cell proliferation	CIN70	Carter et al., 2006	H2AFZ	Previous symbol	H2AZ1	H2A.Z variant histone 1	HGNC:4741	Yes
Tumor cell proliferation	CIN70	Carter et al., 2006	HDGF	Approved symbol	HDGF	heparin binding growth factor	HGNC:4856	Yes
Tumor cell proliferation	CIN70	Carter et al., 2006	KIAA0286	Alias symbol	NEMP1	nuclear envelope integral membrane protein 1	HGNC:29001	Yes
Tumor cell proliferation	CIN70	Carter et al., 2006	KIF20A	Approved symbol	KIF20A	kinesin family member 20A	HGNC:9787	Yes
Tumor cell proliferation	CIN70	Carter et al., 2006	KIF4A	Approved symbol	KIF4A	kinesin family member 4A	HGNC:13339	Yes
Tumor cell proliferation	CIN70	Carter et al., 2006	LSM4	Approved symbol	LSM4	LSM4 homolog, U6 small nuclear RNA and mRNA degradation associated	HGNC:17259	Yes
Tumor cell proliferation	CIN70	Carter et al., 2006	MAD2L1	Approved symbol	MAD2L1	mitotic arrest deficient 2 like 1	HGNC:6763	Yes
Tumor cell proliferation	CIN70	Carter et al., 2006	MCM10	Approved symbol	MCM10	minichromosome maintenance 10 replication initiation factor	HGNC:18043	Yes
Tumor cell proliferation	CIN70	Carter et al., 2006	MCM2	Approved symbol	MCM2	minichromosome maintenance complex component 2	HGNC:6944	Yes
Tumor cell proliferation	CIN70	Carter et al., 2006	MCM2	Previous symbol	MCM7	minichromosome maintenance complex component 7	HGNC:6950	Yes
Tumor cell proliferation	CIN70	Carter et al., 2006	MCM7	Approved symbol	MCM7	minichromosome maintenance complex component 7	HGNC:6950	Yes
Tumor cell proliferation	CIN70	Carter et al., 2006	MELK	Approved symbol	MELK	maternal embryonic leucine zipper kinase	HGNC:16870	Yes
Tumor cell proliferation	CIN70	Carter et al., 2006	MSH6	Approved symbol	MSH6	mutS homolog 6	HGNC:7329	Yes
Tumor cell proliferation	CIN70	Carter et al., 2006	MTB	Alias symbol	NCAPG2	non-SMC condensin II complex subunit G2	HGNC:21904	Yes
Tumor cell proliferation	CIN70	Carter et al., 2006	MTB	Alias symbol	MT1JP	metallothionein 1J, pseudogene	HGNC:7402	No
Tumor cell proliferation	CIN70	Carter et al., 2006	MTCH2	Approved symbol	MTCH2	mitochondrial carrier 2	HGNC:17587	Yes
Tumor cell proliferation	CIN70	Carter et al., 2006	NDUFAB1	Approved symbol	NDUFAB1	NADH:ubiquinone oxidoreductase subunit AB1	HGNC:7694	Yes
Tumor cell proliferation	CIN70	Carter et al., 2006	NEK2	Approved symbol	NEK2	NIMA related kinase 2	HGNC:7745	Yes
Tumor cell proliferation	CIN70	Carter et al., 2006	NUP205	Approved symbol	NUP205	nucleoporin 205	HGNC:18658	Yes
Tumor cell proliferation	CIN70	Carter et al., 2006	NXT1	Approved symbol	NXT1	nuclear transport factor 2 like export factor 1	HGNC:15913	Yes
Tumor cell proliferation	CIN70	Carter et al., 2006	OIP5	Approved symbol	OIP5	Opa interacting protein 5	HGNC:20300	Yes
Tumor cell proliferation	CIN70	Carter et al., 2006	PCNA	Approved symbol	PCNA	proliferating cell nuclear antigen	HGNC:8729	Yes
Tumor cell proliferation	CIN70	Carter et al., 2006	PRC1	Approved symbol	PRC1	protein regulator of cytokinesis 1	HGNC:9341	Yes
Tumor cell proliferation	CIN70	Carter et al., 2006	PTTG1	Approved symbol	PTTG1	PTTG1 regulator of sister chromatid separation, securin	HGNC:9690	Yes
Tumor cell proliferation	CIN70	Carter et al., 2006	RAD21	Approved symbol	RAD21	RAD21 cohesin complex component	HGNC:9811	Yes
Tumor cell proliferation	CIN70	Carter et al., 2006	RAD51AP1	Approved symbol	RAD51AP1	RAD51 associated protein 1	HGNC:16956	Yes
Tumor cell proliferation	CIN70	Carter et al., 2006	RFC4	Approved symbol	RFC4	replication factor C subunit 4	HGNC:9972	Yes
Tumor cell proliferation	CIN70	Carter et al., 2006	RNASEH2A	Approved symbol	RNASEH2A	ribonuclease H2 subunit A	HGNC:18518	Yes
Tumor cell proliferation	CIN70	Carter et al., 2006	RRM1	Approved symbol	RRM1	ribonucleotide reductase catalytic subunit M1	HGNC:10451	Yes
Tumor cell proliferation	CIN70	Carter et al., 2006	RRM2	Approved symbol	RRM2	ribonucleotide reductase regulatory subunit M2	HGNC:10452	Yes
Tumor cell proliferation	CIN70	Carter et al., 2006	SFRS2	Previous symbol	SRSF2	serine and arginine rich splicing factor 2	HGNC:10783	Yes
Tumor cell proliferation	CIN70	Carter et al., 2006	STK6	Previous symbol	AURKA	aurora kinase A	HGNC:11393	Yes
Tumor cell proliferation	CIN70	Carter et al., 2006	TGIF2	Approved symbol	TGIF2	TGFB induced factor homeobox 2	HGNC:15764	Yes
Tumor cell proliferation	CIN70	Carter et al., 2006	TOP2A	Approved symbol	TOP2A	DNA topoisomerase II alpha	HGNC:11989	Yes
Tumor cell proliferation	CIN70	Carter et al., 2006	TOPK	Alias symbol	PBK	PDZ binding kinase	HGNC:18282	Yes
Tumor cell proliferation	CIN70	Carter et al., 2006	TPX2	Approved symbol	TPX2	TPX2 microtubule nucleation factor	HGNC:1249	Yes
Tumor cell proliferation	CIN70	Carter et al., 2006	TRIP13	Approved symbol	TRIP13	thyroid hormone receptor interactor 13	HGNC:12307	Yes
Tumor cell proliferation	CIN70	Carter et al., 2006	TTK	Approved symbol	TTK	TTK protein kinase	HGNC:12401	Yes
Tumor cell proliferation	CIN70	Carter et al., 2006	UBE2C	Approved symbol	UBE2C	ubiquitin conjugating enzyme E2 C	HGNC:15937	Yes
Tumor cell proliferation	CIN70	Carter et al., 2006	UNG	Approved symbol	UNG	uracil DNA glycosylase	HGNC:12572	Yes
Tumor cell proliferation	CIN70	Carter et al., 2006	ZWINT	Approved symbol	ZWINT	ZW10 interacting kinetochore protein	HGNC:13195	Yes
Immune response	Immune response	Fredlund et al., 2012	ACAP1	Approved symbol	ACAP1	ArfGAP with coiled-coil, ankyrin repeat and PH domains 1	HGNC:16467	Yes
Immune response	Immune response	Fredlund et al., 2012	ADAMDEC1	Approved symbol	ADAMDEC1	ADAM like decysin 1	HGNC:16299	Yes
Immune response	Immune response	Fredlund et al., 2012	ARHGAP25	Approved symbol	ARHGAP25	Rho GTPase activating protein 25	HGNC:28951	Yes
Immune response	Immune response	Fredlund et al., 2012	BIRC3	Approved symbol	BIRC3	baculoviral IAP repeat containing 3	HGNC:591	Yes
Immune response	Immune response	Fredlund et al., 2012	C1QA	Approved symbol	C1QA	complement C1q A chain	HGNC:1241	Yes
Immune response	Immune response	Fredlund et al., 2012	C1QB	Approved symbol	C1QB	complement C1q B chain	HGNC:1242	Yes
Immune response	Immune response	Fredlund et al., 2012	CCL19	Approved symbol	CCL19	C-C motif chemokine ligand 19	HGNC:10617	Yes
Immune response	Immune response	Fredlund et al., 2012	CCL5	Approved symbol	CCL5	C-C motif chemokine ligand 5	HGNC:10632	Yes
Immune response	Immune response	Fredlund et al., 2012	CCR7	Approved symbol	CCR7	C-C motif chemokine receptor 7	HGNC:1608	Yes
Immune response	Immune response	Fredlund et al., 2012	CD2	Approved symbol	CD2	CD2 molecule	HGNC:1639	Yes
Immune response	Immune response	Fredlund et al., 2012	CD247	Approved symbol	CD247	CD247 molecule	HGNC:1677	Yes
Immune response	Immune response	Fredlund et al., 2012	CD27	Approved symbol	CD27	CD27 molecule	HGNC:11922	Yes
Immune response	Immune response	Fredlund et al., 2012	CD37	Approved symbol	CD37	CD37 molecule	HGNC:1666	Yes
Immune response	Immune response	Fredlund et al., 2012	CD38	Approved symbol	CD38	CD38 molecule	HGNC:1667	Yes
Immune response	Immune response	Fredlund et al., 2012	CD3D	Approved symbol	CD3D	CD3 delta subunit of T-cell receptor complex	HGNC:1673	Yes
Immune response	Immune response	Fredlund et al., 2012	CD3G	Approved symbol	CD3G	CD3 gamma subunit of T-cell receptor complex	HGNC:1675	Yes
Immune response	Immune response	Fredlund et al., 2012	CD52	Approved symbol	CD52	CD52 molecule	HGNC:1804	Yes
Immune response	Immune response	Fredlund et al., 2012	CD69	Approved symbol	CD69	CD69 molecule	HGNC:1694	Yes
Immune response	Immune response	Fredlund et al., 2012	CD8A	Approved symbol	CD8A	CD8a molecule	HGNC:1706	Yes
Immune response	Immune response	Fredlund et al., 2012	CLEC4A	Approved symbol	CLEC4A	C-type lectin domain family 4 member A	HGNC:13257	Yes
Immune response	Immune response	Fredlund et al., 2012	CORO1A	Approved symbol	CORO1A	coronin 1A	HGNC:2252	Yes
Immune response	Immune response	Fredlund et al., 2012	CST7	Approved symbol	CST7	cystatin F	HGNC:2479	Yes
Immune response	Immune response	Fredlund et al., 2012	CTSC	Approved symbol	CTSC	cathepsin C	HGNC:2528	Yes
Immune response	Immune response	Fredlund et al., 2012	CTSS	Approved symbol	CTSS	cathepsin S	HGNC:2545	Yes
Immune response	Immune response	Fredlund et al., 2012	CXCL10	Approved symbol	CXCL10	C-X-C motif chemokine ligand 10	HGNC:10637	Yes
Immune response	Immune response	Fredlund et al., 2012	CXCL11	Approved symbol	CXCL11	C-X-C motif chemokine ligand 11	HGNC:10638	Yes
Immune response	Immune response	Fredlund et al., 2012	CXCL9	Approved symbol	CXCL9	C-X-C motif chemokine ligand 9	HGNC:7098	Yes
Immune response	Immune response	Fredlund et al., 2012	DOCK2	Approved symbol	DOCK2	dedicator of cytokinesis 2	HGNC:2988	Yes
Immune response	Immune response	Fredlund et al., 2012	GBP1	Approved symbol	GBP1	guanylate binding protein 1	HGNC:4182	Yes
Immune response	Immune response	Fredlund et al., 2012	GIMAP4	Approved symbol	GIMAP4	GTPase, IMAP family member 4	HGNC:21872	Yes
Immune response	Immune response	Fredlund et al., 2012	GNLY	Approved symbol	GNLY	granulysin	HGNC:4414	Yes
Immune response	Immune response	Fredlund et al., 2012	GPR171	Approved symbol	GPR171	G protein-coupled receptor 171	HGNC:30057	Yes
Immune response	Immune response	Fredlund et al., 2012	GPR18	Approved symbol	GPR18	G protein-coupled receptor 18	HGNC:4472	Yes
Immune response	Immune response	Fredlund et al., 2012	GZMA	Approved symbol	GZMA	granzyme A	HGNC:4708	Yes
Immune response	Immune response	Fredlund et al., 2012	GZMB	Approved symbol	GZMB	granzyme B	HGNC:4709	Yes
Immune response	Immune response	Fredlund et al., 2012	GZMH	Approved symbol	GZMH	granzyme H	HGNC:4710	Yes
Immune response	Immune response	Fredlund et al., 2012	GZMK	Approved symbol	GZMK	granzyme K	HGNC:4711	Yes
Immune response	Immune response	Fredlund et al., 2012	HLA-DOB	Approved symbol	HLA-DOB	major histocompatibility complex, class II, DO beta	HGNC:4937	Yes
Immune response	Immune response	Fredlund et al., 2012	HLA-DRA	Approved symbol	HLA-DRA	major histocompatibility complex, class II, DR alpha	HGNC:4947	Yes
Immune response	Immune response	Fredlund et al., 2012	ICOS	Approved symbol	ICOS	inducible T cell costimulator	HGNC:5351	Yes
Immune response	Immune response	Fredlund et al., 2012	IDO1	Approved symbol	IDO1	indoleamine 2,3-dioxygenase 1	HGNC:6059	Yes
Immune response	Immune response	Fredlund et al., 2012	IFI27	Approved symbol	IFI27	interferon alpha inducible protein 27	HGNC:5397	Yes
Immune response	Immune response	Fredlund et al., 2012	IFI30	Approved symbol	IFI30	IFI30 lysosomal thiol reductase	HGNC:5398	Yes
Immune response	Immune response	Fredlund et al., 2012	IFI44L	Approved symbol	IFI44L	interferon induced protein 44 like	HGNC:17817	Yes
Immune response	Immune response	Fredlund et al., 2012	IFIT1	Approved symbol	IFIT1	interferon induced protein with tetratricopeptide repeats 1	HGNC:5407	Yes
Immune response	Immune response	Fredlund et al., 2012	IGHM	Approved symbol	IGHM	immunoglobulin heavy constant mu	HGNC:5541	Yes
Immune response	Immune response	Fredlund et al., 2012	IL7R	Approved symbol	IL7R	interleukin 7 receptor	HGNC:6024	Yes
Immune response	Immune response	Fredlund et al., 2012	ISG15	Approved symbol	ISG15	ISG15 ubiquitin like modifier	HGNC:4053	Yes
Immune response	Immune response	Fredlund et al., 2012	KLRK1	Approved symbol	KLRK1	killer cell lectin like receptor K1	HGNC:18788	Yes
Immune response	Immune response	Fredlund et al., 2012	LAMP3	Approved symbol	LAMP3	lysosomal associated membrane protein 3	HGNC:14582	Yes
Immune response	Immune response	Fredlund et al., 2012	LCK	Approved symbol	LCK	LCK proto-oncogene, Src family tyrosine kinase	HGNC:6524	Yes
Immune response	Immune response	Fredlund et al., 2012	LRMP	Previous symbol	IRAG2	inositol 1,4,5-triphosphate receptor associated 2	HGNC:6690	Yes
Immune response	Immune response	Fredlund et al., 2012	LTB	Approved symbol	LTB	lymphotoxin beta	HGNC:6711	Yes
Immune response	Immune response	Fredlund et al., 2012	LYZ	Approved symbol	LYZ	lysozyme	HGNC:6740	Yes
Immune response	Immune response	Fredlund et al., 2012	MNDA	Approved symbol	MNDA	myeloid cell nuclear differentiation antigen	HGNC:7183	Yes
Immune response	Immune response	Fredlund et al., 2012	MS4A4A	Approved symbol	MS4A4A	membrane spanning 4-domains A4A	HGNC:13371	Yes
Immune response	Immune response	Fredlund et al., 2012	MX1	Approved symbol	MX1	MX dynamin like GTPase 1	HGNC:7532	Yes
Immune response	Immune response	Fredlund et al., 2012	NKG7	Approved symbol	NKG7	natural killer cell granule protein 7	HGNC:7830	Yes
Immune response	Immune response	Fredlund et al., 2012	OAS1	Approved symbol	OAS1	2'-5'-oligoadenylate synthetase 1	HGNC:8086	Yes
Immune response	Immune response	Fredlund et al., 2012	POU2AF1	Approved symbol	POU2AF1	POU class 2 homeobox associating factor 1	HGNC:9211	Yes
Immune response	Immune response	Fredlund et al., 2012	PTPRC	Approved symbol	PTPRC	protein tyrosine phosphatase receptor type C	HGNC:9666	Yes
Immune response	Immune response	Fredlund et al., 2012	PTPRCAP	Approved symbol	PTPRCAP	protein tyrosine phosphatase receptor type C associated protein	HGNC:9667	Yes
Immune response	Immune response	Fredlund et al., 2012	RAC2	Approved symbol	RAC2	Rac family small GTPase 2	HGNC:9802	Yes
Immune response	Immune response	Fredlund et al., 2012	RNASE6	Approved symbol	RNASE6	ribonuclease A family member k6	HGNC:10048	Yes
Immune response	Immune response	Fredlund et al., 2012	SAMSN1	Approved symbol	SAMSN1	SAM domain, SH3 domain and nuclear localization signals 1	HGNC:10528	Yes
Immune response	Immune response	Fredlund et al., 2012	SELL	Approved symbol	SELL	selectin L	HGNC:10720	Yes
Immune response	Immune response	Fredlund et al., 2012	SH2D1A	Approved symbol	SH2D1A	SH2 domain containing 1A	HGNC:10820	Yes
Immune response	Immune response	Fredlund et al., 2012	STAT1	Approved symbol	STAT1	signal transducer and activator of transcription 1	HGNC:11362	Yes
Immune response	Immune response	Fredlund et al., 2012	TAP1	Approved symbol	TAP1	transporter 1, ATP binding cassette subfamily B member	HGNC:43	Yes
Immune response	Immune response	Fredlund et al., 2012	TAP1	Alias symbol	SEC14L2	SEC14 like lipid binding 2	HGNC:10699	Yes
Immune response	Immune response	Fredlund et al., 2012	TRAC	Approved symbol	TRAC	T cell receptor alpha constant	HGNC:12029	Yes
Immune response	Immune response	Fredlund et al., 2012	TRAF3IP3	Approved symbol	TRAF3IP3	TRAF3 interacting protein 3	HGNC:30766	Yes

## Sheet: Table S3
Table S3. Differentially expressed genes between screening subpopulations by clinical subgroups and PAM50 molecular subtypes.
Subgroup/subtype	Sense in screened patients	Gene ID	Score(d)	Numerator(r)	Denominator(s+s0)	Fold Change	q-value(%)
ER+/HER2-/LN-	Downregulated	ENSG00000213822	-10.016	-0.000755753	7.54547e-05	0.999476	0
ER+/HER2-/LN-	Downregulated	ENSG00000188334	-9.82692	-0.00103063	0.000104878	0.999286	0
ER+/HER2-/LN-	Downregulated	ENSG00000233412	-9.56909	-0.000539915	5.64228e-05	0.999626	0
ER+/HER2-/LN-	Downregulated	ENSG00000242875	-9.50989	-0.000485109	5.10111e-05	0.999664	0
ER+/HER2-/LN-	Downregulated	ENSG00000239395	-9.50507	-0.000481107	5.06159e-05	0.999667	0
ER+/HER2-/LN-	Downregulated	ENSG00000234414	-9.38741	-0.000399576	4.25651e-05	0.999723	0
ER+/HER2-/LN-	Downregulated	ENSG00000214285	-9.37189	-0.000715626	7.63588e-05	0.999504	0
ER+/HER2-/LN-	Downregulated	ENSG00000169800	-9.30172	-0.000354827	3.81464e-05	0.999754	0
ER+/HER2-/LN-	Downregulated	ENSG00000149507	-8.77663	-0.00112354	0.000128015	0.999222	0
ER+/HER2-/LN-	Downregulated	ENSG00000281613	-7.84828	-0.00079983	0.000101912	0.999446	0
ER+/HER2-/LN-	Downregulated	ENSG00000241224	-6.45344	-0.000311906	4.83318e-05	0.999784	0
ER+/HER2-/LN-	Downregulated	ENSG00000175143	-5.21821	-3.34711e-05	6.41428e-06	0.999977	0
ER+/HER2-/LN-	Downregulated	ENSG00000140675	-5.12822	-0.233493	0.045531	0.850573	0
ER+/HER2-/LN-	Downregulated	ENSG00000185689	-5.05942	-0.130868	0.0258662	0.913282	0
ER+/HER2-/LN-	Downregulated	ENSG00000183260	-5.03514	-0.199055	0.0395332	0.871121	0
ER+/HER2-/LN-	Downregulated	ENSG00000117154	-4.96399	-0.465512	0.0937779	0.724214	0
ER+/HER2-/LN-	Downregulated	ENSG00000197408	-4.87685	-0.407079	0.0834716	0.754149	0
ER+/HER2-/LN-	Downregulated	ENSG00000277277	-4.7512	-0.0758717	0.015969	0.948769	0
ER+/HER2-/LN-	Downregulated	ENSG00000197208	-4.73485	-0.258231	0.0545383	0.836113	0
ER+/HER2-/LN-	Downregulated	ENSG00000182327	-4.65862	-0.16974	0.0364356	0.889003	0
ER+/HER2-/LN-	Downregulated	ENSG00000156050	-4.62128	-0.196486	0.0425177	0.872673	0
ER+/HER2-/LN-	Downregulated	ENSG00000284395	-4.6014	-0.345627	0.0751135	0.786966	0
ER+/HER2-/LN-	Downregulated	ENSG00000148826	-4.5775	-0.105502	0.0230481	0.929481	0
ER+/HER2-/LN-	Downregulated	ENSG00000100612	-4.55443	-0.136976	0.0300754	0.909423	0
ER+/HER2-/LN-	Downregulated	ENSG00000143257	-4.48658	-0.158365	0.0352975	0.89604	0
ER+/HER2-/LN-	Downregulated	ENSG00000186919	-4.47779	-0.209621	0.0468134	0.864765	0
ER+/HER2-/LN-	Downregulated	ENSG00000279767	-4.44844	-0.231714	0.0520888	0.851622	0
ER+/HER2-/LN-	Downregulated	ENSG00000168032	-4.32676	-0.362234	0.0837195	0.777959	0
ER+/HER2-/LN-	Downregulated	ENSG00000157766	-4.27443	-0.283668	0.066364	0.8215	0
ER+/HER2-/LN-	Downregulated	ENSG00000184258	-4.26249	-0.161082	0.0377905	0.894354	0
ER+/HER2-/LN-	Downregulated	ENSG00000221932	-4.22639	-0.106323	0.0251569	0.928953	0
ER+/HER2-/LN-	Downregulated	ENSG00000082512	-4.20045	-0.181572	0.0432268	0.881742	0
ER+/HER2-/LN-	Downregulated	ENSG00000170367	-4.1699	-0.782575	0.187673	0.581328	0
ER+/HER2-/LN-	Downregulated	ENSG00000184937	-4.15577	-0.526155	0.126608	0.694403	0
ER+/HER2-/LN-	Downregulated	ENSG00000179564	-4.09631	-0.15588	0.0380539	0.897585	0
ER+/HER2-/LN-	Downregulated	ENSG00000187097	-4.08671	-0.329812	0.0807036	0.79564	0
ER+/HER2-/LN-	Downregulated	ENSG00000171794	-4.0787	-0.077125	0.0189092	0.947945	0
ER+/HER2-/LN-	Downregulated	ENSG00000101405	-4.05438	-0.173867	0.0428838	0.886463	0
ER+/HER2-/LN-	Downregulated	ENSG00000100504	-4.05354	-0.217402	0.0536326	0.860113	0
ER+/HER2-/LN-	Downregulated	ENSG00000118094	-4.03218	-0.166455	0.0412815	0.89103	0
ER+/HER2-/LN-	Downregulated	ENSG00000144362	-4.01191	-0.176881	0.044089	0.884613	0
ER+/HER2-/LN-	Downregulated	ENSG00000283787	-3.99942	-0.152979	0.0382503	0.899392	0
ER+/HER2-/LN-	Downregulated	ENSG00000076716	-3.96442	-0.261079	0.0658556	0.834463	0
ER+/HER2-/LN-	Downregulated	ENSG00000149927	-3.93095	-0.303907	0.0773114	0.810055	0
ER+/HER2-/LN-	Downregulated	ENSG00000283463	-3.90016	-0.114002	0.0292299	0.924022	0
ER+/HER2-/LN-	Downregulated	ENSG00000089335	-3.8761	-0.168027	0.0433495	0.890059	0
ER+/HER2-/LN-	Downregulated	ENSG00000131781	-3.8593	-0.327592	0.0848838	0.796865	0
ER+/HER2-/LN-	Downregulated	ENSG00000144645	-3.85864	-0.151455	0.039251	0.900342	0
ER+/HER2-/LN-	Downregulated	ENSG00000070388	-3.85425	-0.116048	0.030109	0.922712	0
ER+/HER2-/LN-	Downregulated	ENSG00000187391	-3.85075	-0.267534	0.069476	0.830738	0
ER+/HER2-/LN-	Downregulated	ENSG00000236383	-3.8448	-0.0922396	0.0239908	0.938065	0
ER+/HER2-/LN-	Downregulated	ENSG00000239388	-3.84368	-0.0758032	0.0197215	0.948814	0
ER+/HER2-/LN-	Downregulated	ENSG00000138079	-3.82443	-0.191089	0.0499653	0.875944	0
ER+/HER2-/LN-	Downregulated	ENSG00000100601	-3.80701	-0.0898068	0.0235898	0.939649	0
ER+/HER2-/LN-	Downregulated	ENSG00000163898	-3.79981	-0.252396	0.0664233	0.839501	0
ER+/HER2-/LN-	Downregulated	ENSG00000284526	-3.7995	-0.244951	0.0644693	0.843844	0
ER+/HER2-/LN-	Downregulated	ENSG00000066230	-3.7921	-0.0881648	0.0232496	0.940719	0
ER+/HER2-/LN-	Downregulated	ENSG00000057593	-3.78693	-0.364529	0.0962596	0.776723	0
ER+/HER2-/LN-	Downregulated	ENSG00000204659	-3.77611	-0.100525	0.0266215	0.932693	0
ER+/HER2-/LN-	Downregulated	ENSG00000150995	-3.77489	-0.201775	0.0534519	0.86948	0
ER+/HER2-/LN-	Downregulated	ENSG00000165898	-3.75623	-0.109189	0.0290687	0.927109	0
ER+/HER2-/LN-	Downregulated	ENSG00000151650	-3.74799	-0.165592	0.0441816	0.891562	0
ER+/HER2-/LN-	Downregulated	ENSG00000105388	-3.7417	-0.577867	0.15444	0.669953	0
ER+/HER2-/LN-	Downregulated	ENSG00000103023	-3.72467	-0.113836	0.0305627	0.924128	0
ER+/HER2-/LN-	Downregulated	ENSG00000187942	-3.70057	-0.215843	0.058327	0.861043	0
ER+/HER2-/LN-	Downregulated	ENSG00000213906	-3.69616	-0.149151	0.0403531	0.901781	0
ER+/HER2-/LN-	Downregulated	ENSG00000197768	-3.69471	-0.0854482	0.0231272	0.942492	0
ER+/HER2-/LN-	Downregulated	ENSG00000168291	-3.67339	-0.0929529	0.0253044	0.937602	0
ER+/HER2-/LN-	Downregulated	ENSG00000164100	-3.63406	-0.100848	0.0277507	0.932485	1.00334
ER+/HER2-/LN-	Downregulated	ENSG00000010310	-3.62758	-0.252017	0.0694725	0.839722	1.00334
ER+/HER2-/LN-	Downregulated	ENSG00000283297	-3.62092	-0.0721819	0.0199347	0.951198	1.00334
ER+/HER2-/LN-	Downregulated	ENSG00000116991	-3.61702	-0.155733	0.0430557	0.897676	1.00334
ER+/HER2-/LN-	Downregulated	ENSG00000162909	-3.61301	-0.129413	0.0358185	0.914203	1.00334
ER+/HER2-/LN-	Downregulated	ENSG00000100596	-3.60126	-0.112006	0.0311019	0.925301	1.00334
ER+/HER2-/LN-	Downregulated	ENSG00000110925	-3.593	-0.0980699	0.0272947	0.934282	1.00334
ER+/HER2-/LN-	Downregulated	ENSG00000154025	-3.58935	-0.121058	0.0337269	0.919513	1.00334
ER+/HER2-/LN-	Downregulated	ENSG00000168743	-3.5833	-0.252231	0.0703908	0.839597	1.00334
ER+/HER2-/LN-	Downregulated	ENSG00000115310	-3.5814	-0.089601	0.0250184	0.939783	1.00334
ER+/HER2-/LN-	Downregulated	ENSG00000164418	-3.56771	-0.187634	0.0525923	0.878044	1.00334
ER+/HER2-/LN-	Downregulated	ENSG00000137251	-3.55868	-0.00251705	0.000707299	0.998257	1.00334
ER+/HER2-/LN-	Downregulated	ENSG00000168300	-3.54829	-0.125481	0.0353637	0.916699	1.00334
ER+/HER2-/LN-	Downregulated	ENSG00000131966	-3.54041	-0.0684097	0.0193225	0.953689	1.00334
ER+/HER2-/LN-	Downregulated	ENSG00000139910	-3.53501	-0.382403	0.108176	0.767159	1.00334
ER+/HER2-/LN-	Downregulated	ENSG00000215183	-3.53125	-0.179574	0.0508528	0.882964	1.00334
ER+/HER2-/LN-	Downregulated	ENSG00000196507	-3.53123	-0.165597	0.0468948	0.89156	1.00334
ER+/HER2-/LN+	Upregulated	ENSG00000065150	5.41059	0.147783	0.0273137	1.10787	0
ER+/HER2-/LN+	Upregulated	ENSG00000103404	5.20258	0.174792	0.0335971	1.1288	0
ER+/HER2-/LN+	Upregulated	ENSG00000123908	5.1537	0.21737	0.0421774	1.16261	0
ER+/HER2-/LN+	Upregulated	ENSG00000145604	5.05359	0.208236	0.0412056	1.15527	0
ER+/HER2-/LN+	Upregulated	ENSG00000121060	4.97452	0.230516	0.0463393	1.17325	0
ER+/HER2-/LN+	Upregulated	ENSG00000198176	4.89984	0.136262	0.0278095	1.09905	0
ER+/HER2-/LN+	Upregulated	ENSG00000105939	4.80287	0.134198	0.0279413	1.09748	0
ER+/HER2-/LN+	Upregulated	ENSG00000114999	4.68989	0.110277	0.0235138	1.07944	0
ER+/HER2-/LN+	Upregulated	ENSG00000255641	4.66172	0.303554	0.0651162	1.23418	0
ER+/HER2-/LN+	Upregulated	ENSG00000169991	4.55926	0.230043	0.0504563	1.17287	0
ER+/HER2-/LN+	Upregulated	ENSG00000012817	4.49443	0.206193	0.0458775	1.15364	0
ER+/HER2-/LN+	Upregulated	ENSG00000185697	4.44256	0.427029	0.0961225	1.34446	0
ER+/HER2-/LN+	Upregulated	ENSG00000180198	4.42489	0.166428	0.0376118	1.12228	0
ER+/HER2-/LN+	Upregulated	ENSG00000067646	4.37289	0.16727	0.0382516	1.12293	0
ER+/HER2-/LN+	Upregulated	ENSG00000154620	4.36165	0.114313	0.0262086	1.08246	0
ER+/HER2-/LN+	Upregulated	ENSG00000170324	4.33022	0.27035	0.0624333	1.2061	0
ER+/HER2-/LN+	Upregulated	ENSG00000265763	4.32222	0.199902	0.0462498	1.14862	0
ER+/HER2-/LN+	Upregulated	ENSG00000183878	4.30154	0.168154	0.0390915	1.12362	0
ER+/HER2-/LN+	Upregulated	ENSG00000053372	4.29181	0.113978	0.0265571	1.08221	0
ER+/HER2-/LN+	Upregulated	ENSG00000067048	4.27555	0.222289	0.0519908	1.16658	0
ER+/HER2-/LN+	Upregulated	ENSG00000164070	4.26566	0.292873	0.0686583	1.22508	0
ER+/HER2-/LN+	Upregulated	ENSG00000198692	4.26053	0.247425	0.0580738	1.18709	0
ER+/HER2-/LN+	Upregulated	ENSG00000123080	4.24868	0.201509	0.0474287	1.1499	0
ER+/HER2-/LN+	Upregulated	ENSG00000054523	4.24608	0.135052	0.0318062	1.09813	0
ER+/HER2-/LN+	Upregulated	ENSG00000129824	4.23802	0.345411	0.0815031	1.27051	1.39049
ER+/HER2-/LN+	Upregulated	ENSG00000114374	4.2245	0.164511	0.0389421	1.12079	1.39049
ER+/HER2-/LN+	Upregulated	ENSG00000077274	4.16348	0.562444	0.13509	1.47677	1.39049
ER+/HER2-/LN+	Upregulated	ENSG00000233757	4.15934	0.212693	0.0511362	1.15885	1.39049
ER+/HER2-/LN+	Upregulated	ENSG00000143107	4.11705	0.0212389	0.00515877	1.01483	1.39049
ER+/HER2-/LN+	Upregulated	ENSG00000101098	4.10347	0.645136	0.157217	1.56389	1.39049
ER+/HER2-/LN+	Upregulated	ENSG00000166197	4.08514	0.113148	0.0276974	1.08159	1.39049
ER+/HER2-/LN+	Upregulated	ENSG00000163873	4.07849	0.523155	0.128272	1.43709	1.39049
ER+/HER2-/LN+	Upregulated	ENSG00000156471	4.06484	0.143116	0.0352084	1.10429	1.39049
ER+/HER2-/LN+	Upregulated	ENSG00000166897	4.04958	0.253798	0.0626726	1.19234	1.39049
ER+/HER2-/LN+	Upregulated	ENSG00000052850	4.04493	0.40858	0.10101	1.32738	1.39049
ER+/HER2-/LN+	Upregulated	ENSG00000221882	4.04457	0.172661	0.0426895	1.12714	1.39049
ER+/HER2-/LN+	Upregulated	ENSG00000105507	4.03154	0.0335053	0.00831081	1.0235	1.39049
ER+/HER2-/LN+	Upregulated	ENSG00000106263	4.03087	0.0997861	0.0247554	1.07161	1.39049
ER+/HER2-/LN+	Upregulated	ENSG00000116675	4.00921	0.360372	0.089886	1.28376	1.39049
ER+/HER2-/LN+	Upregulated	ENSG00000102924	4.00692	0.328523	0.0819891	1.25573	1.39049
ER+/HER2-/LN+	Upregulated	ENSG00000084453	3.98099	0.161433	0.0405508	1.1184	1.39049
ER+/HER2-/LN+	Upregulated	ENSG00000103942	3.97787	0.274463	0.0689975	1.20954	1.39049
ER+/HER2-/LN+	Upregulated	ENSG00000123119	3.95665	0.294307	0.0743828	1.2263	1.39049
ER+/HER2-/LN+	Upregulated	ENSG00000134900	3.95504	0.12138	0.03069	1.08777	1.39049
ER+/HER2-/LN+	Upregulated	ENSG00000130939	3.95406	0.104669	0.0264713	1.07525	1.39049
ER+/HER2-/LN+	Upregulated	ENSG00000047597	3.95079	0.265492	0.0671997	1.20205	1.39049
ER+/HER2-/LN+	Downregulated	ENSG00000186190	-8.02716	-0.00102966	0.000128271	0.999287	0
ER+/HER2-/LN+	Downregulated	ENSG00000186925	-7.89887	-0.00100621	0.000127387	0.999303	0
ER+/HER2-/LN+	Downregulated	ENSG00000188334	-7.39144	-0.000900766	0.000121866	0.999376	0
ER+/HER2-/LN+	Downregulated	ENSG00000137251	-7.32804	-0.00332269	0.000453421	0.9977	0
ER+/HER2-/LN+	Downregulated	ENSG00000276911	-7.32206	-0.00260361	0.000355584	0.998197	0
ER+/HER2-/LN+	Downregulated	ENSG00000278057	-7.25888	-0.000338636	4.66513e-05	0.999765	0
ER+/HER2-/LN+	Downregulated	ENSG00000275520	-7.25003	-0.000324844	4.48058e-05	0.999775	0
ER+/HER2-/LN+	Downregulated	ENSG00000183559	-7.24285	-0.000667472	9.2156e-05	0.999537	0
ER+/HER2-/LN+	Downregulated	ENSG00000268994	-7.22833	-0.000295224	4.08427e-05	0.999795	0
ER+/HER2-/LN+	Downregulated	ENSG00000214414	-7.21233	-0.000517085	7.16946e-05	0.999642	0
ER+/HER2-/LN+	Downregulated	ENSG00000176782	-7.08828	-0.000184294	2.59998e-05	0.999872	0
ER+/HER2-/LN+	Downregulated	ENSG00000177023	-7.08828	-0.000184294	2.59998e-05	0.999872	0
ER+/HER2-/LN+	Downregulated	ENSG00000283758	-7.04676	-0.000165397	2.34713e-05	0.999885	0
ER+/HER2-/LN+	Downregulated	ENSG00000169789	-7.03656	-0.000221369	3.14599e-05	0.999847	0
ER+/HER2-/LN+	Downregulated	ENSG00000180424	-6.74061	-0.000109036	1.61759e-05	0.999924	0
ER+/HER2-/LN+	Downregulated	ENSG00000251012	-6.14219	-5.012e-05	8.15996e-06	0.999965	0
ER+/HER2-/LN+	Downregulated	ENSG00000131781	-5.29075	-0.567965	0.107351	0.674568	0
ER+/HER2-/LN+	Downregulated	ENSG00000276760	-4.99018	-0.000183203	3.67127e-05	0.999873	0
ER+/HER2-/LN+	Downregulated	ENSG00000157766	-4.80041	-0.354114	0.0737675	0.78235	0
ER+/HER2-/LN+	Downregulated	ENSG00000117154	-4.67426	-0.53994	0.115513	0.6878	0
ER+/HER2-/LN+	Downregulated	ENSG00000196872	-4.49922	-0.235728	0.052393	0.849257	0
ER+/HER2-/LN+	Downregulated	ENSG00000173221	-4.37011	-0.264195	0.060455	0.832663	0
ER+/HER2-/LN+	Downregulated	ENSG00000070388	-4.36233	-0.166148	0.0380871	0.891219	0
ER+/HER2-/LN+	Downregulated	ENSG00000182327	-4.28527	-0.182564	0.0426027	0.881135	0
ER+/HER2-/LN+	Downregulated	ENSG00000183690	-4.26019	-0.377917	0.0887088	0.769548	0
ER+/HER2-/LN+	Downregulated	ENSG00000103023	-4.22876	-0.154981	0.0366494	0.898144	0
ER+/HER2-/LN+	Downregulated	ENSG00000124251	-4.19859	-0.125826	0.0299686	0.916479	0
ER+/HER2-/LN+	Downregulated	ENSG00000277277	-4.15199	-0.079026	0.0190333	0.946697	0
ER+/HER2-/LN+	Downregulated	ENSG00000173409	-4.11187	-0.169852	0.0413076	0.888934	0
ER+/HER2-/LN+	Downregulated	ENSG00000203985	-4.10111	-0.39366	0.0959886	0.761196	0
ER+/HER2-/LN+	Downregulated	ENSG00000221955	-4.08426	-0.200971	0.0492062	0.869965	0
ER+/HER2-/LN+	Downregulated	ENSG00000212122	-4.03638	-0.0539236	0.0133594	0.963313	0
ER+/HER2-/LN+	Downregulated	ENSG00000008441	-4.00496	-0.299755	0.074846	0.81239	0
ER+/HER2-/LN+	Downregulated	ENSG00000145703	-3.99438	-0.287686	0.0720226	0.819215	0
ER+/HER2-/LN+	Downregulated	ENSG00000198832	-3.9889	-0.229015	0.0574129	0.853217	0
ER+/HER2-/LN+	Downregulated	ENSG00000163072	-3.98658	-0.342357	0.0858775	0.788752	0
ER+/HER2-/LN+	Downregulated	ENSG00000121858	-3.96575	-0.291442	0.0734896	0.817085	0
ER+/HER2-/LN+	Downregulated	ENSG00000183260	-3.96449	-0.182263	0.0459739	0.881319	0
ER+/HER2-/LN+	Downregulated	ENSG00000148655	-3.94465	-0.213539	0.0541338	0.862419	0
ER+/HER2-/LN+	Downregulated	ENSG00000183578	-3.89324	-0.249907	0.0641901	0.84095	0
ER+/HER2-/LN+	Downregulated	ENSG00000272047	-3.89291	-0.122645	0.0315048	0.918502	0
ER+/HER2-/LN+	Downregulated	ENSG00000076716	-3.88009	-0.316392	0.0815424	0.803076	0
ER+/HER2-/LN+	Downregulated	ENSG00000111348	-3.85875	-0.191693	0.0496774	0.875578	0
ER+/HER2-/LN+	Downregulated	ENSG00000183401	-3.85773	-0.145301	0.0376649	0.904191	0
ER+/HER2-/LN+	Downregulated	ENSG00000163898	-3.84098	-0.314775	0.0819518	0.803976	0
ER+/HER2-/LN+	Downregulated	ENSG00000120129	-3.83415	-0.324176	0.0845496	0.798755	0
ER+/HER2-/LN+	Downregulated	ENSG00000101222	-3.83101	-0.337887	0.088198	0.791199	0
ER+/HER2-/LN+	Downregulated	ENSG00000239388	-3.82227	-0.0925402	0.0242108	0.93787	0
ER+/HER2-/LN+	Downregulated	ENSG00000143257	-3.8131	-0.158378	0.0415352	0.896032	0
ER+/HER2-/LN+	Downregulated	ENSG00000106038	-3.81139	-0.230984	0.0606035	0.852054	0
ER+/HER2-/LN+	Downregulated	ENSG00000148826	-3.7937	-0.105141	0.0277148	0.929714	0
ER+/HER2-/LN+	Downregulated	ENSG00000284741	-3.78639	-0.00620765	0.00163946	0.995706	0
ER+/HER2-/LN+	Downregulated	ENSG00000185127	-3.76603	-0.114688	0.0304532	0.923582	0
ER+/HER2-/LN+	Downregulated	ENSG00000185499	-3.74972	-0.365839	0.0975643	0.776017	0
ER+/HER2-/LN+	Downregulated	ENSG00000243649	-3.74153	-0.401971	0.107435	0.756823	0
ER+/HER2-/LN+	Downregulated	ENSG00000204444	-3.74027	-0.188188	0.0503139	0.877708	0
ER+/HER2-/LN+	Downregulated	ENSG00000135587	-3.73541	-0.143067	0.0383003	0.905592	0
ER+/HER2-/LN+	Downregulated	ENSG00000101405	-3.70286	-0.183939	0.0496749	0.880296	1.39049
ER+/HER2-/LN+	Downregulated	ENSG00000153234	-3.69236	-0.317581	0.0860102	0.802414	1.39049
ER+/HER2-/LN+	Downregulated	ENSG00000204659	-3.68901	-0.125261	0.0339552	0.916838	1.39049
ER+/HER2-/LN+	Downregulated	ENSG00000261793	-3.68793	-0.215766	0.0585059	0.861089	1.39049
ER+/HER2-/LN+	Downregulated	ENSG00000236699	-3.6838	-0.349795	0.0949549	0.784696	1.39049
ER+/HER2-/LN+	Downregulated	ENSG00000137767	-3.66799	-0.123171	0.03358	0.918167	1.39049
ER+/HER2-/LN+	Downregulated	ENSG00000137103	-3.64858	-0.172307	0.0472256	0.887423	1.39049
ER+/HER2-/LN+	Downregulated	ENSG00000163357	-3.64801	-0.105475	0.0289131	0.929499	1.39049
HER2+/ER+	Downregulated	ENSG00000165695	-4.802	-0.459956	0.0957842	0.727008	0
HER2+/ER+	Downregulated	ENSG00000112319	-4.15788	-0.374599	0.0900938	0.77132	0
TNBC	Upregulated	ENSG00000157014	6.80401	0.280892	0.0412833	1.21495	0
TNBC	Upregulated	ENSG00000112218	6.62654	0.597992	0.090242	1.51361	0
TNBC	Upregulated	ENSG00000203760	6.62273	0.747902	0.112929	1.67935	0
TNBC	Upregulated	ENSG00000197140	6.54964	0.8351	0.127503	1.78398	0
TNBC	Upregulated	ENSG00000111716	6.46903	0.672727	0.103992	1.59408	0
TNBC	Upregulated	ENSG00000010292	6.40668	0.488159	0.0761952	1.40265	0
TNBC	Upregulated	ENSG00000154655	6.34033	0.6998	0.110373	1.62428	0
TNBC	Upregulated	ENSG00000066651	6.24542	0.398875	0.0638668	1.31848	0
TNBC	Upregulated	ENSG00000109881	6.2431	0.537456	0.086088	1.45141	0
TNBC	Upregulated	ENSG00000020633	6.15401	0.610559	0.0992132	1.52685	0
TNBC	Upregulated	ENSG00000144554	6.13858	0.450182	0.0733364	1.36621	0
TNBC	Upregulated	ENSG00000137674	6.04228	0.795915	0.131724	1.73618	0
TNBC	Upregulated	ENSG00000119866	6.03421	0.879242	0.14571	1.83941	0
TNBC	Upregulated	ENSG00000139083	6.01586	0.394819	0.0656297	1.31478	0
TNBC	Upregulated	ENSG00000164985	5.99466	0.500288	0.0834556	1.4145	0
TNBC	Upregulated	ENSG00000189431	5.96796	0.991061	0.166064	1.98765	0
TNBC	Upregulated	ENSG00000119737	5.91417	0.45758	0.0773701	1.37324	0
TNBC	Upregulated	ENSG00000169635	5.8928	0.321187	0.0545051	1.24936	0
TNBC	Upregulated	ENSG00000157765	5.89277	1.4513	0.246284	2.73453	0
TNBC	Upregulated	ENSG00000089094	5.89044	0.316359	0.0537072	1.24518	0
TNBC	Upregulated	ENSG00000120647	5.88145	0.459437	0.0781164	1.37501	0
TNBC	Upregulated	ENSG00000148019	5.82458	0.348017	0.0597497	1.27281	0
TNBC	Upregulated	ENSG00000154548	5.82133	0.689354	0.118419	1.61256	0
TNBC	Upregulated	ENSG00000137673	5.79839	1.34561	0.232067	2.54138	0
TNBC	Upregulated	ENSG00000084453	5.79065	0.842754	0.145537	1.79347	0
TNBC	Upregulated	ENSG00000110172	5.74983	0.378237	0.0657823	1.29975	0
TNBC	Upregulated	ENSG00000081277	5.7401	1.20335	0.209638	2.30273	0
TNBC	Upregulated	ENSG00000214376	5.73817	0.686636	0.119661	1.60953	0
TNBC	Upregulated	ENSG00000180667	5.71976	0.365682	0.063933	1.28849	0
TNBC	Upregulated	ENSG00000146281	5.7181	0.600464	0.105011	1.5162	0
TNBC	Upregulated	ENSG00000164430	5.71802	0.534899	0.0935461	1.44884	0
TNBC	Upregulated	ENSG00000197299	5.68218	0.509361	0.0896417	1.42342	0
TNBC	Upregulated	ENSG00000147874	5.67861	0.393607	0.0693138	1.31367	0
TNBC	Upregulated	ENSG00000177054	5.67794	0.520451	0.091662	1.4344	0
TNBC	Upregulated	ENSG00000166582	5.6635	0.772881	0.136467	1.70868	0
TNBC	Upregulated	ENSG00000177602	5.65382	0.510024	0.0902088	1.42407	0
TNBC	Upregulated	ENSG00000118194	5.65327	0.921812	0.163058	1.89449	0
TNBC	Upregulated	ENSG00000068489	5.64212	0.583895	0.103489	1.49889	0
TNBC	Upregulated	ENSG00000145604	5.60083	0.453236	0.0809231	1.36911	0
TNBC	Upregulated	ENSG00000184661	5.59706	0.655538	0.117122	1.5752	0
TNBC	Upregulated	ENSG00000101868	5.59664	0.281724	0.0503381	1.21565	0
TNBC	Upregulated	ENSG00000160208	5.58332	0.280997	0.0503279	1.21503	0
TNBC	Upregulated	ENSG00000077274	5.57641	1.34421	0.241053	2.53891	0
TNBC	Upregulated	ENSG00000140534	5.54838	0.612854	0.110456	1.52928	0
TNBC	Upregulated	ENSG00000117360	5.54638	0.394763	0.0711748	1.31473	0
TNBC	Upregulated	ENSG00000074935	5.52129	0.29796	0.0539656	1.2294	0
TNBC	Upregulated	ENSG00000156983	5.51906	0.248998	0.045116	1.18838	0
TNBC	Upregulated	ENSG00000206432	5.51224	0.66846	0.121268	1.58938	0
TNBC	Upregulated	ENSG00000121621	5.50245	0.554864	0.100839	1.46903	0
TNBC	Upregulated	ENSG00000109205	5.49175	1.4651	0.266781	2.76082	0
TNBC	Upregulated	ENSG00000111206	5.46547	0.593269	0.108549	1.50866	0
TNBC	Upregulated	ENSG00000105357	5.45937	1.01627	0.186151	2.02268	0
TNBC	Upregulated	ENSG00000111665	5.44398	0.597554	0.109764	1.51315	0
TNBC	Upregulated	ENSG00000168496	5.43747	0.383424	0.070515	1.30443	0
TNBC	Upregulated	ENSG00000134453	5.43356	0.323243	0.05949	1.25114	0
TNBC	Upregulated	ENSG00000196550	5.41755	0.455371	0.0840547	1.37114	0
TNBC	Upregulated	ENSG00000144354	5.41481	0.743135	0.137241	1.67381	0
TNBC	Upregulated	ENSG00000166833	5.39601	0.645883	0.119696	1.5647	0
TNBC	Upregulated	ENSG00000101311	5.39211	0.91089	0.16893	1.88021	0
TNBC	Upregulated	ENSG00000111877	5.38554	0.275932	0.0512357	1.21078	0
TNBC	Upregulated	ENSG00000153989	5.37709	0.264415	0.0491744	1.20115	0
TNBC	Upregulated	ENSG00000141384	5.34614	0.490797	0.0918041	1.40522	0
TNBC	Upregulated	ENSG00000077279	5.33652	0.746535	0.139892	1.67776	0
TNBC	Upregulated	ENSG00000170802	5.33014	0.269808	0.0506194	1.20565	0
TNBC	Upregulated	ENSG00000123975	5.32548	0.504104	0.0946589	1.41824	0
TNBC	Upregulated	ENSG00000162775	5.32209	0.22619	0.0425001	1.16974	0
TNBC	Upregulated	ENSG00000146263	5.31851	0.450819	0.0847642	1.36682	0
TNBC	Upregulated	ENSG00000174607	5.31529	1.00876	0.189784	2.01218	0
TNBC	Upregulated	ENSG00000185238	5.30362	0.298105	0.0562078	1.22953	0
TNBC	Upregulated	ENSG00000127423	5.29852	0.560366	0.105759	1.47464	0
TNBC	Upregulated	ENSG00000175928	5.29759	0.832858	0.157215	1.78121	0
TNBC	Upregulated	ENSG00000109685	5.29533	0.300177	0.0566871	1.2313	0
TNBC	Upregulated	ENSG00000030066	5.29116	0.275626	0.0520918	1.21052	0
TNBC	Upregulated	ENSG00000173930	5.28763	0.527833	0.0998241	1.44176	0
TNBC	Upregulated	ENSG00000111875	5.28356	0.296907	0.0561945	1.22851	0
TNBC	Upregulated	ENSG00000263513	5.27953	0.763102	0.14454	1.69714	0
TNBC	Upregulated	ENSG00000134874	5.27672	0.507619	0.0961997	1.4217	0
TNBC	Upregulated	ENSG00000112742	5.2743	0.62627	0.11874	1.54357	0
TNBC	Upregulated	ENSG00000181544	5.27284	0.441041	0.0836439	1.35758	0
TNBC	Upregulated	ENSG00000114473	5.27061	0.462931	0.0878324	1.37834	0
TNBC	Upregulated	ENSG00000147536	5.26976	0.423602	0.0803836	1.34127	0
TNBC	Upregulated	ENSG00000182175	5.2639	0.6964	0.132297	1.62046	0
TNBC	Upregulated	ENSG00000134779	5.25936	0.324013	0.0616069	1.25181	0
TNBC	Upregulated	ENSG00000090470	5.25009	0.21371	0.0407059	1.15967	0
TNBC	Upregulated	ENSG00000111879	5.24948	0.608197	0.115858	1.52435	0
TNBC	Upregulated	ENSG00000215784	5.24697	0.60831	0.115935	1.52447	0
TNBC	Upregulated	ENSG00000175322	5.23852	0.416131	0.0794367	1.33434	0
TNBC	Upregulated	ENSG00000178999	5.23797	0.620807	0.118521	1.53774	0
TNBC	Upregulated	ENSG00000112984	5.23403	0.5715	0.109189	1.48607	0
TNBC	Upregulated	ENSG00000143401	5.23135	0.591639	0.113095	1.50696	0
TNBC	Upregulated	ENSG00000189369	5.23099	0.468482	0.0895589	1.38365	0
TNBC	Upregulated	ENSG00000120162	5.22911	0.497486	0.0951376	1.41175	0
TNBC	Upregulated	ENSG00000112159	5.22624	0.323293	0.0618595	1.25118	0
TNBC	Upregulated	ENSG00000120437	5.21959	0.429475	0.0822814	1.34674	0
TNBC	Upregulated	ENSG00000163872	5.2157	0.303956	0.0582771	1.23453	0
TNBC	Upregulated	ENSG00000111641	5.21448	0.380869	0.0730406	1.30213	0
TNBC	Upregulated	ENSG00000141428	5.20771	0.262788	0.0504614	1.1998	0
TNBC	Upregulated	ENSG00000133101	5.20726	0.835033	0.160359	1.7839	0
TNBC	Upregulated	ENSG00000183150	5.20434	0.538842	0.103537	1.45281	0
TNBC	Upregulated	ENSG00000133065	5.20289	0.353625	0.0679671	1.27777	0
TNBC	Upregulated	ENSG00000174010	5.19973	0.292201	0.0561955	1.22451	0
TNBC	Upregulated	ENSG00000184675	5.19916	0.363299	0.0698766	1.28636	0
TNBC	Upregulated	ENSG00000122696	5.19807	0.269654	0.0518757	1.20552	0
TNBC	Upregulated	ENSG00000094755	5.19639	1.49285	0.287286	2.81444	0
TNBC	Upregulated	ENSG00000086061	5.19305	0.274612	0.0528807	1.20967	0
TNBC	Upregulated	ENSG00000132383	5.18696	0.223842	0.0431548	1.16784	0
TNBC	Upregulated	ENSG00000170153	5.18595	0.653059	0.125929	1.5725	0
TNBC	Upregulated	ENSG00000121060	5.18587	0.289036	0.0557352	1.22182	0
TNBC	Upregulated	ENSG00000054598	5.18321	0.86065	0.166046	1.81586	0
TNBC	Upregulated	ENSG00000144712	5.16276	0.580977	0.112532	1.49586	0
TNBC	Upregulated	ENSG00000047621	5.15677	0.261775	0.0507632	1.19895	0
TNBC	Upregulated	ENSG00000178409	5.15346	0.38564	0.0748313	1.30644	0
TNBC	Upregulated	ENSG00000008323	5.15335	0.720795	0.139869	1.64809	0
TNBC	Upregulated	ENSG00000111247	5.153	0.50708	0.0984049	1.42117	0
TNBC	Upregulated	ENSG00000112029	5.14459	0.387761	0.0753726	1.30836	0
TNBC	Upregulated	ENSG00000133316	5.13765	0.28075	0.0546457	1.21483	0
TNBC	Upregulated	ENSG00000066279	5.12869	0.603427	0.117657	1.51932	0
TNBC	Upregulated	ENSG00000196911	5.12277	0.474221	0.0925711	1.38917	0
TNBC	Upregulated	ENSG00000118193	5.12037	0.619572	0.121001	1.53642	0
TNBC	Upregulated	ENSG00000276234	5.11762	0.264455	0.0516753	1.20118	0
TNBC	Upregulated	ENSG00000125249	5.11227	0.290624	0.0568484	1.22317	0
TNBC	Upregulated	ENSG00000080986	5.11193	0.577793	0.113028	1.49256	0
TNBC	Upregulated	ENSG00000093144	5.11146	0.367757	0.0719475	1.29035	0
TNBC	Upregulated	ENSG00000143494	5.10783	0.581013	0.113749	1.4959	0
TNBC	Upregulated	ENSG00000181143	5.10294	1.07622	0.210901	2.1085	0
TNBC	Upregulated	ENSG00000108379	5.10056	0.440461	0.0863553	1.35704	0
TNBC	Upregulated	ENSG00000168137	5.09231	0.236142	0.0463722	1.17784	0
TNBC	Upregulated	ENSG00000119900	5.08428	0.449311	0.0883726	1.36539	0
TNBC	Upregulated	ENSG00000156990	5.084	0.323977	0.0637248	1.25178	0
TNBC	Upregulated	ENSG00000187607	5.08341	0.398171	0.0783274	1.31784	0
TNBC	Upregulated	ENSG00000117724	5.07518	0.593954	0.117031	1.50938	0
TNBC	Upregulated	ENSG00000152284	5.06311	0.597217	0.117955	1.5128	0
TNBC	Upregulated	ENSG00000162437	5.04849	0.469743	0.0930462	1.38486	0
TNBC	Upregulated	ENSG00000129810	5.04776	0.571992	0.113316	1.48658	0
TNBC	Upregulated	ENSG00000171135	5.04596	0.217231	0.0430504	1.1625	0
TNBC	Upregulated	ENSG00000154839	5.04206	0.549756	0.109034	1.46384	0
TNBC	Upregulated	ENSG00000175820	5.03877	0.0752345	0.0149311	1.05353	0
TNBC	Upregulated	ENSG00000108559	5.03692	0.246643	0.0489671	1.18644	0
TNBC	Upregulated	ENSG00000163975	5.01704	0.826812	0.164801	1.77376	0
TNBC	Upregulated	ENSG00000153820	5.01686	0.658794	0.131316	1.57876	0
TNBC	Upregulated	ENSG00000145220	5.01685	0.281175	0.0560462	1.21518	0
TNBC	Upregulated	ENSG00000095002	5.01325	0.326879	0.065203	1.2543	0
TNBC	Upregulated	ENSG00000143228	5.01197	0.652754	0.130239	1.57217	0
TNBC	Upregulated	ENSG00000135314	5.01155	0.57013	0.113763	1.48466	0
TNBC	Upregulated	ENSG00000158092	5.01133	0.290868	0.0580421	1.22338	0
TNBC	Upregulated	ENSG00000148468	5.01094	0.549102	0.109581	1.46317	0
TNBC	Upregulated	ENSG00000198176	5.00928	0.36397	0.0726591	1.28696	0
TNBC	Upregulated	ENSG00000070950	5.00796	0.3009	0.0600844	1.23191	0
TNBC	Upregulated	ENSG00000164379	5.00779	0.866246	0.17298	1.82291	0
TNBC	Upregulated	ENSG00000124795	5.00671	0.418483	0.0835845	1.33652	0
TNBC	Upregulated	ENSG00000102572	5.00483	0.384055	0.0767369	1.305	0
TNBC	Upregulated	ENSG00000135763	5.0033	0.297724	0.0595056	1.2292	0
TNBC	Upregulated	ENSG00000073111	5.00242	0.453853	0.0907267	1.36969	0
TNBC	Upregulated	ENSG00000118412	5.00179	0.313719	0.0627213	1.24291	0
TNBC	Upregulated	ENSG00000070018	5.00068	0.453576	0.0907028	1.36943	0
TNBC	Upregulated	ENSG00000146143	5.00041	0.294476	0.0588905	1.22644	0
TNBC	Upregulated	ENSG00000181617	4.99935	1.99	0.398052	3.97237	0
TNBC	Upregulated	ENSG00000073614	4.99763	0.259009	0.0518263	1.19666	0
TNBC	Upregulated	ENSG00000116675	4.9919	0.68459	0.13714	1.60725	0
TNBC	Upregulated	ENSG00000146670	4.98232	0.503472	0.101052	1.41762	0
TNBC	Upregulated	ENSG00000162738	4.97896	0.762493	0.153143	1.69642	0
TNBC	Upregulated	ENSG00000129195	4.97596	0.625724	0.125749	1.54298	0
TNBC	Upregulated	ENSG00000186532	4.97333	0.21347	0.0429229	1.15947	0
TNBC	Upregulated	ENSG00000124784	4.96766	0.317079	0.0638286	1.24581	0
TNBC	Upregulated	ENSG00000077312	4.96695	0.218187	0.0439278	1.16327	0
TNBC	Upregulated	ENSG00000143502	4.95427	0.822272	0.165973	1.76819	0
TNBC	Upregulated	ENSG00000099901	4.95001	0.282079	0.0569856	1.21595	0
TNBC	Upregulated	ENSG00000157992	4.94763	0.892082	0.180305	1.85585	0
TNBC	Upregulated	ENSG00000163781	4.94625	0.280329	0.0566751	1.21447	0
TNBC	Upregulated	ENSG00000188610	4.94529	0.487133	0.0985045	1.40166	0
TNBC	Upregulated	ENSG00000167840	4.9413	0.323157	0.0653992	1.25107	0
TNBC	Upregulated	ENSG00000168143	4.94006	0.698221	0.141338	1.6225	0
TNBC	Upregulated	ENSG00000029153	4.93406	0.585436	0.118652	1.50049	0
TNBC	Upregulated	ENSG00000131747	4.92325	0.566379	0.115042	1.4808	0
TNBC	Upregulated	ENSG00000198000	4.92323	0.197886	0.0401943	1.14702	0
TNBC	Upregulated	ENSG00000165621	4.92319	0.816084	0.165763	1.76062	0
TNBC	Upregulated	ENSG00000151466	4.92234	0.253929	0.0515871	1.19245	0
TNBC	Upregulated	ENSG00000266472	4.91731	0.344833	0.0701264	1.27	0
TNBC	Upregulated	ENSG00000176208	4.91505	0.390115	0.0793714	1.3105	0
TNBC	Upregulated	ENSG00000138180	4.91376	0.507181	0.103217	1.42127	0
TNBC	Upregulated	ENSG00000071539	4.9109	0.530094	0.107942	1.44402	0
TNBC	Upregulated	ENSG00000142731	4.90889	0.434562	0.0885255	1.3515	0
TNBC	Upregulated	ENSG00000157833	4.90176	0.384453	0.0784316	1.30536	0
TNBC	Upregulated	ENSG00000125319	4.89602	0.384427	0.0785182	1.30534	0
TNBC	Upregulated	ENSG00000123545	4.89556	0.287461	0.0587186	1.22049	0
TNBC	Upregulated	ENSG00000110427	4.89038	0.653538	0.133638	1.57302	0
TNBC	Upregulated	ENSG00000171209	4.88947	1.54461	0.315906	2.91725	0
TNBC	Upregulated	ENSG00000165113	4.88889	0.388516	0.0794693	1.30905	0
TNBC	Upregulated	ENSG00000123908	4.88783	0.338741	0.0693029	1.26465	0
TNBC	Upregulated	ENSG00000135540	4.88682	0.367439	0.0751898	1.29006	0
TNBC	Upregulated	ENSG00000044459	4.88642	0.387044	0.0792081	1.30771	0
TNBC	Upregulated	ENSG00000115392	4.88412	0.339075	0.069424	1.26495	0
TNBC	Upregulated	ENSG00000131351	4.88095	0.309914	0.0634947	1.23963	0
TNBC	Upregulated	ENSG00000051341	4.8789	0.459369	0.0941542	1.37494	0
TNBC	Upregulated	ENSG00000213782	4.87749	0.256457	0.0525797	1.19454	0
TNBC	Upregulated	ENSG00000144369	4.87504	0.510114	0.104638	1.42416	0
TNBC	Upregulated	ENSG00000161692	4.87089	0.370753	0.0761162	1.29303	0
TNBC	Upregulated	ENSG00000253831	4.8705	0.693758	0.142441	1.61749	0
TNBC	Upregulated	ENSG00000075643	4.86945	0.471651	0.0968591	1.3867	0
TNBC	Upregulated	ENSG00000149136	4.86281	0.241148	0.0495902	1.18193	0
TNBC	Upregulated	ENSG00000088325	4.85191	0.528502	0.108926	1.44243	0
TNBC	Upregulated	ENSG00000183814	4.84706	0.422177	0.0870997	1.33995	0
TNBC	Upregulated	ENSG00000186185	4.84693	0.614124	0.126704	1.53063	0
TNBC	Upregulated	ENSG00000147894	4.84608	0.345342	0.0712621	1.27045	0
TNBC	Upregulated	ENSG00000206075	4.84009	1.10334	0.227958	2.14851	0
TNBC	Upregulated	ENSG00000100473	4.83773	0.9075	0.187588	1.87579	0
TNBC	Upregulated	ENSG00000198952	4.83773	0.281398	0.0581673	1.21537	0
TNBC	Upregulated	ENSG00000132155	4.83486	0.184744	0.0382108	1.13662	0
TNBC	Upregulated	ENSG00000135316	4.83372	0.218792	0.0452638	1.16376	0
TNBC	Upregulated	ENSG00000163507	4.83349	0.413684	0.085587	1.33208	0
TNBC	Upregulated	ENSG00000103995	4.82903	0.330767	0.0684955	1.25768	0
TNBC	Upregulated	ENSG00000143924	4.82521	0.239857	0.049709	1.18088	0
TNBC	Upregulated	ENSG00000167088	4.82138	0.341422	0.0708141	1.267	0
TNBC	Upregulated	ENSG00000175183	4.81957	0.455465	0.0945034	1.37123	0
TNBC	Upregulated	ENSG00000187951	4.81946	0.435882	0.0904421	1.35274	0
TNBC	Upregulated	ENSG00000137440	4.81675	1.0095	0.209581	2.01321	0
TNBC	Upregulated	ENSG00000144559	4.81659	0.241024	0.0500404	1.18183	0
TNBC	Upregulated	ENSG00000075218	4.81354	0.50109	0.1041	1.41528	0
TNBC	Upregulated	ENSG00000112992	4.81175	0.361968	0.0752258	1.28518	0
TNBC	Upregulated	ENSG00000175216	4.80777	0.259159	0.0539043	1.19678	0
TNBC	Upregulated	ENSG00000035499	4.8049	0.485011	0.100941	1.3996	0
TNBC	Upregulated	ENSG00000090447	4.80477	0.350032	0.0728509	1.27459	0
TNBC	Upregulated	ENSG00000233757	4.80469	0.416539	0.0866943	1.33472	0
TNBC	Upregulated	ENSG00000197498	4.80459	0.281052	0.0584966	1.21508	0
TNBC	Upregulated	ENSG00000137807	4.80443	0.476361	0.0991504	1.39123	0
TNBC	Upregulated	ENSG00000077514	4.79996	0.220062	0.0458465	1.16478	0
TNBC	Upregulated	ENSG00000168811	4.79983	0.577428	0.120302	1.49219	0
TNBC	Upregulated	ENSG00000176244	4.79975	0.687443	0.143225	1.61043	0
TNBC	Upregulated	ENSG00000134884	4.79929	0.249218	0.0519282	1.18856	0
TNBC	Upregulated	ENSG00000102554	4.79875	0.619612	0.129119	1.53646	0
TNBC	Upregulated	ENSG00000065150	4.79798	0.262765	0.0547658	1.19978	0
TNBC	Upregulated	ENSG00000055483	4.79782	0.251108	0.0523379	1.19012	0
TNBC	Upregulated	ENSG00000163918	4.79671	0.404438	0.0843157	1.32357	0
TNBC	Upregulated	ENSG00000163808	4.7904	0.489012	0.102081	1.40348	0
TNBC	Upregulated	ENSG00000143621	4.78799	0.297009	0.0620322	1.22859	0
TNBC	Upregulated	ENSG00000111642	4.78358	0.164248	0.0343357	1.12058	0
TNBC	Upregulated	ENSG00000076003	4.77733	0.311576	0.0652198	1.24106	0
TNBC	Upregulated	ENSG00000102172	4.77376	0.338859	0.0709836	1.26476	0
TNBC	Upregulated	ENSG00000134900	4.76943	0.218149	0.0457391	1.16324	0
TNBC	Upregulated	ENSG00000117114	4.76345	0.42936	0.0901364	1.34664	0
TNBC	Upregulated	ENSG00000131203	4.76129	0.970873	0.20391	1.96003	0
TNBC	Upregulated	ENSG00000047597	4.7599	0.581355	0.122136	1.49625	0
TNBC	Upregulated	ENSG00000177359	4.75777	0.993675	0.208853	1.99125	0
TNBC	Upregulated	ENSG00000149187	4.75644	0.169141	0.0355604	1.12439	0
TNBC	Upregulated	ENSG00000129351	4.75504	0.219432	0.0461472	1.16427	0
TNBC	Upregulated	ENSG00000105855	4.75289	0.63604	0.133822	1.55406	0
TNBC	Upregulated	ENSG00000149231	4.7514	0.296836	0.0624735	1.22845	0
TNBC	Upregulated	ENSG00000130413	4.74552	0.572748	0.120692	1.48735	0
TNBC	Upregulated	ENSG00000164045	4.7452	0.483972	0.101992	1.39859	0
TNBC	Upregulated	ENSG00000148734	4.74504	0.371027	0.0781927	1.29327	0
TNBC	Upregulated	ENSG00000165097	4.74468	0.286444	0.0603715	1.21963	0
TNBC	Upregulated	ENSG00000117632	4.74201	0.447262	0.094319	1.36345	0
TNBC	Upregulated	ENSG00000153975	4.73676	0.24301	0.0513029	1.18346	0
TNBC	Upregulated	ENSG00000136527	4.73529	0.178791	0.0377571	1.13193	0
TNBC	Upregulated	ENSG00000205089	4.73123	0.632154	0.133613	1.54988	0
TNBC	Upregulated	ENSG00000066044	4.72435	0.169656	0.0359109	1.12479	0
TNBC	Upregulated	ENSG00000082898	4.72266	0.23134	0.0489852	1.17393	0
TNBC	Upregulated	ENSG00000135069	4.72101	0.629457	0.133331	1.54698	0
TNBC	Upregulated	ENSG00000132780	4.71457	0.275264	0.0583858	1.21022	0
TNBC	Upregulated	ENSG00000204764	4.71336	0.413681	0.0877679	1.33208	0
TNBC	Upregulated	ENSG00000165304	4.71001	0.599732	0.127331	1.51543	0
TNBC	Upregulated	ENSG00000141391	4.70968	0.493783	0.104844	1.40813	0
TNBC	Upregulated	ENSG00000135045	4.70878	0.30508	0.0647897	1.23549	0
TNBC	Upregulated	ENSG00000156876	4.70861	0.311741	0.0662065	1.2412	0
TNBC	Upregulated	ENSG00000118507	4.70351	0.341378	0.0725794	1.26697	0
TNBC	Upregulated	ENSG00000149503	4.6979	0.318788	0.0678575	1.24728	0
TNBC	Upregulated	ENSG00000278023	4.69725	0.582085	0.12392	1.49701	0
TNBC	Upregulated	ENSG00000131370	4.69534	0.361794	0.0770538	1.28502	0
TNBC	Upregulated	ENSG00000085511	4.69455	0.222762	0.0474512	1.16697	0
TNBC	Upregulated	ENSG00000162714	4.6929	0.275173	0.0586359	1.21014	0
TNBC	Upregulated	ENSG00000177463	4.69115	0.213239	0.0454555	1.15929	0
TNBC	Upregulated	ENSG00000146410	4.68718	0.484663	0.103402	1.39926	0
TNBC	Upregulated	ENSG00000140479	4.67829	0.571099	0.122074	1.48566	0
TNBC	Upregulated	ENSG00000125398	4.66297	0.510749	0.109533	1.42479	0
TNBC	Upregulated	ENSG00000085377	4.65692	0.268959	0.0577547	1.20494	0
TNBC	Upregulated	ENSG00000005100	4.65039	0.225929	0.0485827	1.16953	0
TNBC	Upregulated	ENSG00000035664	4.64933	0.503804	0.108361	1.41795	0
TNBC	Upregulated	ENSG00000171757	4.64891	0.537504	0.115619	1.45146	0
TNBC	Upregulated	ENSG00000114744	4.6485	0.248542	0.0534672	1.18801	0
TNBC	Upregulated	ENSG00000249459	4.64714	0.393111	0.0845921	1.31322	0
TNBC	Upregulated	ENSG00000138759	4.64572	0.563019	0.121191	1.47736	0
TNBC	Upregulated	ENSG00000110583	4.64288	0.231924	0.0499527	1.1744	0
TNBC	Upregulated	ENSG00000107371	4.64053	0.257057	0.0553938	1.19504	0
TNBC	Upregulated	ENSG00000109805	4.63791	0.464854	0.100229	1.38018	0
TNBC	Upregulated	ENSG00000138646	4.63698	0.553395	0.119344	1.46754	0
TNBC	Upregulated	ENSG00000133069	4.63656	0.618463	0.133388	1.53524	0
TNBC	Upregulated	ENSG00000136824	4.63566	0.268258	0.0578684	1.20435	0
TNBC	Upregulated	ENSG00000007062	4.63519	1.09485	0.236205	2.13591	0
TNBC	Upregulated	ENSG00000146457	4.62535	0.216736	0.0468584	1.1621	0
TNBC	Upregulated	ENSG00000147454	4.62432	0.373975	0.0808714	1.29592	0
TNBC	Upregulated	ENSG00000154645	4.61946	0.771562	0.167024	1.70712	0
TNBC	Upregulated	ENSG00000115163	4.61917	0.528242	0.114359	1.44217	0
TNBC	Upregulated	ENSG00000178921	4.61789	0.237744	0.0514832	1.17915	0
TNBC	Upregulated	ENSG00000188352	4.61639	0.270963	0.0586958	1.20661	0
TNBC	Upregulated	ENSG00000182010	4.60931	0.453919	0.0984787	1.36976	0
TNBC	Upregulated	ENSG00000160298	4.60857	0.437994	0.095039	1.35472	0
TNBC	Upregulated	ENSG00000140519	4.6052	0.909	0.197386	1.87774	0
TNBC	Upregulated	ENSG00000133884	4.6048	0.193144	0.041944	1.14325	0
TNBC	Upregulated	ENSG00000163331	4.60442	0.898854	0.195216	1.86458	0
TNBC	Upregulated	ENSG00000136938	4.60376	0.218426	0.0474452	1.16346	0
TNBC	Upregulated	ENSG00000180626	4.60336	0.30459	0.0661667	1.23507	0
TNBC	Upregulated	ENSG00000133818	4.60071	0.30031	0.0652747	1.23141	0
TNBC	Upregulated	ENSG00000173960	4.60033	0.227329	0.0494158	1.17067	0
TNBC	Upregulated	ENSG00000163535	4.59933	0.34038	0.0740064	1.26609	0
TNBC	Upregulated	ENSG00000140511	4.59933	0.606511	0.131869	1.52257	0
TNBC	Upregulated	ENSG00000100941	4.59712	0.199884	0.0434803	1.14861	0
TNBC	Upregulated	ENSG00000013573	4.59429	0.365744	0.0796083	1.28855	0
TNBC	Upregulated	ENSG00000060749	4.59324	0.301675	0.0656781	1.23257	0
TNBC	Upregulated	ENSG00000084731	4.59164	0.390574	0.085062	1.31091	0
TNBC	Upregulated	ENSG00000087157	4.59138	0.275066	0.0599092	1.21005	0
TNBC	Upregulated	ENSG00000143942	4.59125	0.370134	0.0806172	1.29247	0
TNBC	Upregulated	ENSG00000120709	4.58935	0.202959	0.0442239	1.15106	0
TNBC	Upregulated	ENSG00000147324	4.58858	0.246089	0.0536309	1.18599	0
TNBC	Upregulated	ENSG00000152240	4.58731	0.269769	0.0588077	1.20561	0
TNBC	Upregulated	ENSG00000141698	4.5866	0.348214	0.0759198	1.27298	0
TNBC	Upregulated	ENSG00000196503	4.58417	0.811804	0.177089	1.7554	0
TNBC	Upregulated	ENSG00000017797	4.58202	0.207662	0.045321	1.15482	0
TNBC	Upregulated	ENSG00000121864	4.58195	0.264632	0.0577553	1.20133	0
TNBC	Upregulated	ENSG00000164758	4.57873	0.316963	0.0692251	1.24571	0
TNBC	Upregulated	ENSG00000148835	4.57831	0.243994	0.0532935	1.18427	0
TNBC	Upregulated	ENSG00000014138	4.57773	0.236649	0.0516957	1.17825	0
TNBC	Upregulated	ENSG00000093000	4.57759	0.182619	0.0398941	1.13494	0
TNBC	Upregulated	ENSG00000166426	4.57663	1.33431	0.29155	2.52156	0
TNBC	Upregulated	ENSG00000153574	4.57581	0.23406	0.0511515	1.17614	0
TNBC	Upregulated	ENSG00000120160	4.57281	0.150879	0.0329949	1.11025	0
TNBC	Upregulated	ENSG00000072756	4.57277	0.211143	0.046174	1.1576	0
TNBC	Upregulated	ENSG00000136492	4.57152	0.467764	0.102321	1.38296	0
TNBC	Upregulated	ENSG00000028839	4.56835	0.314199	0.0687774	1.24332	0
TNBC	Upregulated	ENSG00000138092	4.56558	0.275193	0.0602755	1.21016	0
TNBC	Upregulated	ENSG00000100092	4.56534	0.388695	0.0851405	1.30921	0
TNBC	Upregulated	ENSG00000055044	4.56394	0.234601	0.0514031	1.17658	0
TNBC	Upregulated	ENSG00000166902	4.56276	0.188998	0.0414219	1.13997	0
TNBC	Upregulated	ENSG00000137038	4.55564	0.281275	0.0617422	1.21527	0
TNBC	Upregulated	ENSG00000164303	4.55556	0.46206	0.101428	1.37751	0
TNBC	Upregulated	ENSG00000115687	4.55497	0.349248	0.0766741	1.2739	0
TNBC	Upregulated	ENSG00000112208	4.55145	0.404022	0.0887679	1.32319	0
TNBC	Upregulated	ENSG00000091651	4.55025	0.458266	0.100712	1.37389	0
TNBC	Upregulated	ENSG00000143674	4.54133	0.497367	0.10952	1.41163	0
TNBC	Upregulated	ENSG00000163157	4.53869	0.447381	0.0985706	1.36356	0
TNBC	Upregulated	ENSG00000076382	4.53807	0.435965	0.0960684	1.35282	0
TNBC	Upregulated	ENSG00000126226	4.53592	0.241597	0.053263	1.1823	0
TNBC	Upregulated	ENSG00000108352	4.53127	0.425547	0.0939135	1.34308	0
TNBC	Upregulated	ENSG00000084463	4.52985	0.238248	0.0525952	1.17956	0
TNBC	Upregulated	ENSG00000120438	4.52917	0.244033	0.0538803	1.1843	0
TNBC	Upregulated	ENSG00000146409	4.52741	0.348292	0.0769295	1.27305	0
TNBC	Upregulated	ENSG00000171121	4.52424	0.344627	0.0761735	1.26982	0
TNBC	Upregulated	ENSG00000143147	4.52293	0.437433	0.0967144	1.35419	0
TNBC	Upregulated	ENSG00000078246	4.52111	0.288045	0.0637111	1.22098	0
TNBC	Upregulated	ENSG00000140451	4.51798	0.493493	0.109228	1.40785	0
TNBC	Upregulated	ENSG00000130826	4.51215	0.266611	0.0590874	1.20298	0
TNBC	Upregulated	ENSG00000132423	4.51209	0.294848	0.0653462	1.22676	0
TNBC	Upregulated	ENSG00000154640	4.51093	0.335088	0.0742837	1.26145	0
TNBC	Upregulated	ENSG00000047410	4.51038	0.207884	0.0460901	1.15499	0
TNBC	Upregulated	ENSG00000163125	4.51009	0.218389	0.0484222	1.16343	0
TNBC	Upregulated	ENSG00000165916	4.50868	0.163012	0.0361551	1.11962	0
TNBC	Upregulated	ENSG00000221887	4.50809	0.509181	0.112948	1.42324	0
TNBC	Upregulated	ENSG00000136122	4.50465	0.303992	0.0674841	1.23456	0
TNBC	Upregulated	ENSG00000010219	4.50378	0.296585	0.0658524	1.22823	0
TNBC	Upregulated	ENSG00000178395	4.49911	0.337298	0.0749699	1.26339	0
TNBC	Upregulated	ENSG00000113368	4.49706	0.348647	0.0775277	1.27337	0
TNBC	Upregulated	ENSG00000057663	4.49411	0.219099	0.0487524	1.16401	0
TNBC	Upregulated	ENSG00000185156	4.49401	0.708103	0.157566	1.63365	0
TNBC	Upregulated	ENSG00000122966	4.49363	0.39758	0.0884763	1.3173	0
TNBC	Upregulated	ENSG00000126216	4.49243	0.27017	0.060139	1.20595	0
TNBC	Upregulated	ENSG00000121380	4.49082	0.736385	0.163976	1.666	0
TNBC	Upregulated	ENSG00000213160	4.48843	0.410517	0.0914612	1.32916	0
TNBC	Upregulated	ENSG00000121281	4.4863	0.308963	0.0688682	1.23882	0
TNBC	Upregulated	ENSG00000152749	4.48521	0.272044	0.0606536	1.20752	0
TNBC	Upregulated	ENSG00000135336	4.48296	0.250656	0.0559132	1.18975	0
TNBC	Upregulated	ENSG00000144681	4.48173	0.702288	0.1567	1.62708	0
TNBC	Upregulated	ENSG00000154124	4.481	0.224063	0.0500029	1.16802	0
TNBC	Upregulated	ENSG00000135372	4.48	0.270557	0.0603922	1.20627	0
TNBC	Upregulated	ENSG00000101639	4.47519	0.269153	0.0601433	1.2051	0
TNBC	Upregulated	ENSG00000078081	4.47237	0.678415	0.15169	1.60038	0
TNBC	Upregulated	ENSG00000184220	4.47197	0.272779	0.0609975	1.20813	0
TNBC	Upregulated	ENSG00000161526	4.46829	0.208954	0.0467638	1.15585	0
TNBC	Upregulated	ENSG00000254726	4.46572	0.677218	0.151648	1.59905	0
TNBC	Upregulated	ENSG00000182952	4.4641	0.296246	0.0663619	1.22795	0
TNBC	Upregulated	ENSG00000111906	4.46389	0.23383	0.0523826	1.17595	0
TNBC	Upregulated	ENSG00000110195	4.46362	1.10659	0.247913	2.15336	0
TNBC	Upregulated	ENSG00000073792	4.4631	0.767076	0.171871	1.70182	0
TNBC	Upregulated	ENSG00000156970	4.46253	0.434304	0.0973224	1.35126	0
TNBC	Upregulated	ENSG00000184634	4.46173	0.174893	0.0391985	1.12888	0
TNBC	Upregulated	ENSG00000089685	4.46153	0.493967	0.110717	1.40831	0
TNBC	Upregulated	ENSG00000075975	4.46027	0.171995	0.0385616	1.12662	0
TNBC	Upregulated	ENSG00000183960	4.45977	0.42231	0.0946932	1.34007	0
TNBC	Upregulated	ENSG00000084774	4.45857	0.262739	0.0589291	1.19975	0
TNBC	Upregulated	ENSG00000139597	4.45803	0.314227	0.0704856	1.24335	0
TNBC	Upregulated	ENSG00000080608	4.45739	0.329479	0.0739175	1.25656	0
TNBC	Upregulated	ENSG00000116062	4.45648	0.287211	0.0644479	1.22028	0
TNBC	Upregulated	ENSG00000149554	4.45639	0.441706	0.0991175	1.35821	0
TNBC	Upregulated	ENSG00000166181	4.45625	0.200165	0.0449177	1.14883	0
TNBC	Upregulated	ENSG00000082269	4.45147	0.297776	0.0668938	1.22925	0
TNBC	Upregulated	ENSG00000134452	4.45095	0.197374	0.0443443	1.14661	0
TNBC	Upregulated	ENSG00000143624	4.45055	0.209859	0.0471536	1.15658	0
TNBC	Upregulated	ENSG00000160183	4.4489	0.94957	0.213439	1.9313	0
TNBC	Upregulated	ENSG00000181472	4.44843	0.1714	0.0385304	1.12615	0
TNBC	Upregulated	ENSG00000135521	4.44524	0.256473	0.057696	1.19455	0
TNBC	Upregulated	ENSG00000179409	4.44518	0.226637	0.0509848	1.1701	0
TNBC	Upregulated	ENSG00000165060	4.44365	0.243782	0.0548606	1.18409	0
TNBC	Upregulated	ENSG00000158402	4.44199	0.471438	0.106132	1.38649	0
TNBC	Upregulated	ENSG00000162929	4.4414	0.29085	0.0654861	1.22336	0
TNBC	Upregulated	ENSG00000096746	4.44085	0.198869	0.0447817	1.1478	0
TNBC	Upregulated	ENSG00000128602	4.44007	0.466974	0.105173	1.38221	0
TNBC	Upregulated	ENSG00000161956	4.43811	0.19613	0.0441923	1.14562	0
TNBC	Upregulated	ENSG00000164236	4.43665	0.426774	0.0961928	1.34422	0
TNBC	Upregulated	ENSG00000182481	4.43512	0.374359	0.0844078	1.29626	0
TNBC	Upregulated	ENSG00000043514	4.43426	0.240912	0.0543297	1.18174	0
TNBC	Upregulated	ENSG00000117399	4.4327	0.548293	0.123693	1.46235	0
TNBC	Upregulated	ENSG00000165996	4.43168	0.676442	0.152638	1.59819	0
TNBC	Upregulated	ENSG00000131828	4.42765	0.231822	0.0523577	1.17432	0
TNBC	Upregulated	ENSG00000166889	4.42589	0.210097	0.04747	1.15677	0
TNBC	Upregulated	ENSG00000086570	4.42495	0.712206	0.160952	1.63831	0
TNBC	Upregulated	ENSG00000143436	4.42349	0.24648	0.0557208	1.18631	0
TNBC	Upregulated	ENSG00000221829	4.42096	0.296978	0.0671751	1.22857	0
TNBC	Upregulated	ENSG00000182872	4.4192	0.211597	0.0478812	1.15797	0
TNBC	Upregulated	ENSG00000184860	4.41475	0.444978	0.100793	1.36129	0
TNBC	Upregulated	ENSG00000108854	4.41237	0.276546	0.0626751	1.21129	0
TNBC	Upregulated	ENSG00000131470	4.4121	0.291509	0.0660704	1.22392	0
TNBC	Upregulated	ENSG00000115112	4.41189	0.801745	0.181724	1.74321	0
TNBC	Upregulated	ENSG00000111860	4.41033	0.306059	0.069396	1.23633	0
TNBC	Upregulated	ENSG00000185215	4.40931	0.470116	0.106619	1.38522	0
TNBC	Upregulated	ENSG00000184144	4.40878	0.337051	0.07645	1.26317	0
TNBC	Upregulated	ENSG00000135912	4.40854	0.372583	0.0845138	1.29467	0
TNBC	Upregulated	ENSG00000214435	4.40531	0.558155	0.126701	1.47239	0
TNBC	Upregulated	ENSG00000090889	4.40426	0.462587	0.105032	1.37801	0
TNBC	Upregulated	ENSG00000143815	4.40403	0.290178	0.0658891	1.22279	0
TNBC	Upregulated	ENSG00000174231	4.40389	0.178585	0.0405516	1.13177	0
TNBC	Upregulated	ENSG00000147854	4.40263	0.270167	0.0613648	1.20595	0
TNBC	Upregulated	ENSG00000171681	4.40072	0.21092	0.0479285	1.15743	0
TNBC	Upregulated	ENSG00000101596	4.39843	0.287243	0.0653057	1.22031	0
TNBC	Upregulated	ENSG00000141655	4.39758	0.398003	0.090505	1.31768	0
TNBC	Upregulated	ENSG00000167670	4.39652	0.286874	0.0652502	1.21999	0
TNBC	Upregulated	ENSG00000183831	4.39644	0.565657	0.128662	1.48006	0
TNBC	Upregulated	ENSG00000113360	4.39412	0.218608	0.0497501	1.16361	0
TNBC	Upregulated	ENSG00000176619	4.39367	0.323783	0.0736929	1.25161	0
TNBC	Upregulated	ENSG00000166851	4.39101	0.513859	0.117025	1.42786	0
TNBC	Upregulated	ENSG00000065328	4.38324	0.579602	0.132231	1.49444	0
TNBC	Upregulated	ENSG00000141034	4.38194	0.182608	0.0416728	1.13493	0
TNBC	Upregulated	ENSG00000121775	4.3816	0.244902	0.0558933	1.18501	0
TNBC	Upregulated	ENSG00000179604	4.3772	0.384046	0.0877378	1.305	0
TNBC	Upregulated	ENSG00000119787	4.37548	0.340717	0.0778697	1.26639	0
TNBC	Upregulated	ENSG00000129173	4.37238	0.495269	0.113272	1.40958	0
TNBC	Upregulated	ENSG00000068650	4.37231	0.32017	0.0732267	1.24848	0
TNBC	Upregulated	ENSG00000170264	4.36911	0.299133	0.0684656	1.23041	0
TNBC	Upregulated	ENSG00000185479	4.36533	1.13812	0.260718	2.20094	0
TNBC	Upregulated	ENSG00000126003	4.36453	0.226833	0.0519719	1.17026	0
TNBC	Upregulated	ENSG00000137135	4.36052	0.38305	0.0878451	1.3041	0
TNBC	Upregulated	ENSG00000112081	4.35851	0.157655	0.0361717	1.11547	0
TNBC	Upregulated	ENSG00000153551	4.35631	0.389301	0.0893647	1.30976	0
TNBC	Upregulated	ENSG00000176915	4.35601	0.173059	0.0397289	1.12745	0
TNBC	Upregulated	ENSG00000187741	4.35205	0.423935	0.0974105	1.34158	0
TNBC	Upregulated	ENSG00000116830	4.34948	0.26992	0.0620581	1.20574	0
TNBC	Upregulated	ENSG00000103404	4.34742	0.256468	0.0589932	1.19455	0
TNBC	Upregulated	ENSG00000186638	4.34653	0.314936	0.0724569	1.24396	0
TNBC	Upregulated	ENSG00000165238	4.34614	0.632833	0.145608	1.55061	0
TNBC	Upregulated	ENSG00000266074	4.34577	0.402288	0.0925702	1.3216	0
TNBC	Upregulated	ENSG00000186625	4.34094	0.225169	0.051871	1.16891	0
TNBC	Upregulated	ENSG00000134748	4.33779	0.187048	0.0431205	1.13843	0
TNBC	Upregulated	ENSG00000168795	4.33731	0.246559	0.056846	1.18637	0
TNBC	Upregulated	ENSG00000141425	4.33691	0.24946	0.0575203	1.18876	0
TNBC	Upregulated	ENSG00000188021	4.32858	0.161311	0.0372665	1.1183	0
TNBC	Upregulated	ENSG00000127399	4.32782	0.356177	0.0822994	1.28003	0
TNBC	Upregulated	ENSG00000123240	4.32707	0.338258	0.0781726	1.26423	0
TNBC	Upregulated	ENSG00000186081	4.32689	1.03142	0.238375	2.04404	0
TNBC	Upregulated	ENSG00000183527	4.32679	0.275273	0.0636207	1.21022	0
TNBC	Upregulated	ENSG00000146247	4.32621	0.232296	0.0536949	1.1747	0
TNBC	Upregulated	ENSG00000162607	4.32569	0.331213	0.0765688	1.25807	0
TNBC	Upregulated	ENSG00000180834	4.32448	0.648165	0.149883	1.56717	0
TNBC	Upregulated	ENSG00000141569	4.32338	0.288895	0.0668216	1.2217	0
TNBC	Upregulated	ENSG00000168066	4.32023	0.114993	0.0266173	1.08297	0
TNBC	Upregulated	ENSG00000112110	4.31723	0.183122	0.0424166	1.13534	0
TNBC	Upregulated	ENSG00000188313	4.3161	0.3501	0.081115	1.27465	0
TNBC	Upregulated	ENSG00000176102	4.31289	0.215518	0.0499706	1.16112	0
TNBC	Upregulated	ENSG00000010072	4.31213	0.179621	0.0416549	1.13259	0
TNBC	Upregulated	ENSG00000132424	4.31191	0.233631	0.0541828	1.17579	0
TNBC	Upregulated	ENSG00000105173	4.31162	0.561268	0.130176	1.47557	0
TNBC	Upregulated	ENSG00000080298	4.30588	0.332183	0.0771465	1.25892	0
TNBC	Upregulated	ENSG00000124523	4.30391	0.225854	0.0524765	1.16947	0
TNBC	Upregulated	ENSG00000108953	4.30206	0.177943	0.0413623	1.13127	0
TNBC	Upregulated	ENSG00000165704	4.29935	0.302025	0.0702491	1.23287	0
TNBC	Upregulated	ENSG00000176890	4.2989	0.432489	0.100605	1.34956	0
TNBC	Upregulated	ENSG00000163811	4.296	0.216505	0.0503969	1.16192	0
TNBC	Upregulated	ENSG00000157456	4.29498	0.462014	0.107571	1.37746	0
TNBC	Upregulated	ENSG00000164109	4.29309	0.386001	0.0899122	1.30677	0
TNBC	Upregulated	ENSG00000160050	4.28699	0.406214	0.0947552	1.3252	0
TNBC	Upregulated	ENSG00000115970	4.28353	0.181643	0.0424048	1.13417	0
TNBC	Upregulated	ENSG00000100207	4.28339	0.278799	0.0650884	1.21318	0
TNBC	Upregulated	ENSG00000237649	4.28236	0.469673	0.109676	1.3848	0
TNBC	Upregulated	ENSG00000162419	4.28131	0.191416	0.0447096	1.14188	0
TNBC	Upregulated	ENSG00000101132	4.28119	0.250789	0.0585793	1.18986	0
TNBC	Upregulated	ENSG00000118418	4.27985	0.266511	0.062271	1.2029	0
TNBC	Upregulated	ENSG00000143256	4.27973	0.276996	0.0647228	1.21167	0
TNBC	Upregulated	ENSG00000087586	4.27892	0.405285	0.0947166	1.32435	0
TNBC	Upregulated	ENSG00000164975	4.27864	0.260077	0.0607849	1.19754	0
TNBC	Upregulated	ENSG00000254535	4.27719	0.30956	0.0723747	1.23933	0
TNBC	Upregulated	ENSG00000130227	4.27673	0.189826	0.0443857	1.14063	0
TNBC	Upregulated	ENSG00000160299	4.27648	0.210149	0.0491407	1.15681	0
TNBC	Upregulated	ENSG00000112592	4.27547	0.191463	0.0447819	1.14192	0
TNBC	Upregulated	ENSG00000126746	4.27249	0.219007	0.0512599	1.16393	0
TNBC	Upregulated	ENSG00000136982	4.26606	0.386011	0.0904841	1.30677	0
TNBC	Upregulated	ENSG00000154920	4.26484	0.352569	0.0826687	1.27683	0
TNBC	Upregulated	ENSG00000123473	4.26419	0.365558	0.0857275	1.28838	0
TNBC	Upregulated	ENSG00000144395	4.26372	0.420523	0.0986282	1.33841	0
TNBC	Upregulated	ENSG00000198826	4.26295	0.331839	0.0778425	1.25862	0
TNBC	Upregulated	ENSG00000102384	4.25608	0.45563	0.107054	1.37138	0
TNBC	Upregulated	ENSG00000142864	4.25498	0.195439	0.0459319	1.14507	0
TNBC	Upregulated	ENSG00000198837	4.25418	0.219071	0.0514954	1.16398	0
TNBC	Upregulated	ENSG00000104783	4.25365	0.559667	0.131573	1.47393	0
TNBC	Upregulated	ENSG00000172167	4.25216	0.409594	0.0963259	1.32831	0
TNBC	Upregulated	ENSG00000118707	4.25124	0.438228	0.103082	1.35494	0
TNBC	Upregulated	ENSG00000185480	4.24855	0.312932	0.0736562	1.24223	0
TNBC	Upregulated	ENSG00000035141	4.24796	0.240916	0.0567133	1.18174	0
TNBC	Upregulated	ENSG00000119231	4.24468	0.225443	0.0531119	1.16914	0
TNBC	Upregulated	ENSG00000139180	4.24213	0.240814	0.0567672	1.18166	0
TNBC	Upregulated	ENSG00000165283	4.23759	0.254881	0.0601477	1.19324	0
TNBC	Upregulated	ENSG00000148773	4.23724	0.438403	0.103464	1.3551	0
TNBC	Upregulated	ENSG00000003056	4.23722	0.219829	0.0518805	1.1646	0
TNBC	Upregulated	ENSG00000162062	4.23484	0.408739	0.0965181	1.32752	0
TNBC	Upregulated	ENSG00000171456	4.23442	0.18514	0.0437226	1.13693	0
TNBC	Upregulated	ENSG00000164151	4.23426	0.20323	0.0479965	1.15127	0
TNBC	Upregulated	ENSG00000155876	4.23174	0.171768	0.0405904	1.12644	0
TNBC	Upregulated	ENSG00000188910	4.22732	0.804779	0.190376	1.74688	0
TNBC	Upregulated	ENSG00000108424	4.22635	0.174738	0.0413448	1.12876	0
TNBC	Upregulated	ENSG00000047932	4.22458	0.215698	0.0510578	1.16127	0
TNBC	Upregulated	ENSG00000178691	4.22453	0.227816	0.0539271	1.17106	0
TNBC	Upregulated	ENSG00000136518	4.22442	0.26708	0.0632227	1.20337	0
TNBC	Upregulated	ENSG00000134690	4.21635	0.434161	0.102971	1.35112	0
TNBC	Upregulated	ENSG00000243943	4.21352	0.310184	0.0736162	1.23987	0
TNBC	Upregulated	ENSG00000278535	4.2117	0.358242	0.0850588	1.28186	0
TNBC	Upregulated	ENSG00000113649	4.21158	0.183393	0.043545	1.13555	0
TNBC	Upregulated	ENSG00000112701	4.21113	0.1992	0.0473033	1.14806	0
TNBC	Upregulated	ENSG00000258890	4.21084	0.256671	0.0609548	1.19472	0
TNBC	Upregulated	ENSG00000160633	4.20974	0.118922	0.0282493	1.08592	0
TNBC	Upregulated	ENSG00000160201	4.2096	0.192028	0.0456167	1.14237	0
TNBC	Upregulated	ENSG00000108651	4.20872	0.199267	0.0473463	1.14812	0
TNBC	Upregulated	ENSG00000198920	4.20826	0.217546	0.0516949	1.16275	0
TNBC	Upregulated	ENSG00000115295	4.20804	0.382274	0.0908438	1.30339	0
TNBC	Upregulated	ENSG00000113356	4.20685	0.431891	0.102664	1.349	0
TNBC	Upregulated	ENSG00000141560	4.20599	0.261794	0.0622431	1.19897	0
TNBC	Upregulated	ENSG00000186832	4.20452	1.01795	0.242109	2.02504	0
TNBC	Upregulated	ENSG00000129197	4.20276	0.209382	0.0498202	1.15619	0
TNBC	Upregulated	ENSG00000170549	4.20234	0.925519	0.220239	1.89937	0
TNBC	Upregulated	ENSG00000064607	4.20162	0.219831	0.0523206	1.1646	0
TNBC	Upregulated	ENSG00000146872	4.20088	0.193651	0.0460976	1.14365	0
TNBC	Upregulated	ENSG00000147912	4.19939	0.216834	0.0516347	1.16218	0
TNBC	Upregulated	ENSG00000138030	4.19898	0.349488	0.0832315	1.27411	0
TNBC	Upregulated	ENSG00000163735	4.19873	0.839152	0.199858	1.789	0
TNBC	Upregulated	ENSG00000183137	4.19825	0.259545	0.0618221	1.1971	0
TNBC	Upregulated	ENSG00000104998	4.19741	0.461247	0.109889	1.37673	0
TNBC	Upregulated	ENSG00000170579	4.19617	0.854924	0.203739	1.80866	0
TNBC	Upregulated	ENSG00000151287	4.19479	0.315446	0.0751995	1.2444	0
TNBC	Upregulated	ENSG00000085840	4.19435	0.420375	0.100224	1.33828	0
TNBC	Upregulated	ENSG00000282936	4.19361	0.259701	0.0619277	1.19723	0
TNBC	Upregulated	ENSG00000121211	4.1934	0.429659	0.102461	1.34692	0
TNBC	Upregulated	ENSG00000143178	4.19274	0.420484	0.100289	1.33838	0
TNBC	Upregulated	ENSG00000172216	4.19233	0.303655	0.072431	1.23427	0
TNBC	Upregulated	ENSG00000117650	4.19223	0.516624	0.123234	1.4306	0
TNBC	Upregulated	ENSG00000181007	4.19188	0.313097	0.0746914	1.24237	0
TNBC	Upregulated	ENSG00000130935	4.19179	0.208131	0.0496521	1.15519	0
TNBC	Upregulated	ENSG00000046604	4.18955	0.404568	0.0965661	1.32369	0
TNBC	Upregulated	ENSG00000275895	4.18832	0.194265	0.0463826	1.14414	0
TNBC	Upregulated	ENSG00000112365	4.18735	0.250359	0.0597895	1.1895	0
TNBC	Upregulated	ENSG00000166037	4.18521	0.255601	0.0610725	1.19383	0
TNBC	Upregulated	ENSG00000144730	4.185	0.498706	0.119165	1.41295	0
TNBC	Upregulated	ENSG00000104723	4.18245	0.466302	0.11149	1.38156	0
TNBC	Upregulated	ENSG00000116127	4.17857	0.22127	0.0529536	1.16576	0
TNBC	Upregulated	ENSG00000164626	4.17613	0.681107	0.163095	1.60337	0
TNBC	Upregulated	ENSG00000196730	4.1734	0.310583	0.0744196	1.24021	0
TNBC	Upregulated	ENSG00000143633	4.1732	0.210057	0.0503346	1.15673	0
TNBC	Upregulated	ENSG00000163558	4.17297	0.2562	0.0613952	1.19433	0
TNBC	Upregulated	ENSG00000122574	4.17071	0.491329	0.117805	1.40574	0
TNBC	Upregulated	ENSG00000198901	4.1706	0.385475	0.0924266	1.30629	0
TNBC	Upregulated	ENSG00000094804	4.17047	0.398989	0.0956701	1.31858	0
TNBC	Upregulated	ENSG00000112290	4.16988	0.362181	0.0868564	1.28537	0
TNBC	Upregulated	ENSG00000154277	4.16954	0.697681	0.167328	1.6219	0
TNBC	Upregulated	ENSG00000189362	4.16914	0.241908	0.0580233	1.18256	0
TNBC	Upregulated	ENSG00000136514	4.16486	0.540119	0.129685	1.45409	0
TNBC	Upregulated	ENSG00000147121	4.15945	0.250886	0.060317	1.18994	0
TNBC	Upregulated	ENSG00000171243	4.15855	0.934422	0.224699	1.91112	0
TNBC	Upregulated	ENSG00000112234	4.1552	0.222074	0.0534449	1.16641	0
TNBC	Upregulated	ENSG00000178966	4.15402	0.270016	0.0650011	1.20582	0
TNBC	Upregulated	ENSG00000086758	4.1528	0.183335	0.0441473	1.13551	0
TNBC	Upregulated	ENSG00000139182	4.15161	0.343305	0.0826919	1.26866	0
TNBC	Upregulated	ENSG00000160209	4.15047	0.282181	0.0679878	1.21603	0
TNBC	Upregulated	ENSG00000137054	4.14455	0.28548	0.0688809	1.21882	0
TNBC	Upregulated	ENSG00000102221	4.14373	0.262365	0.0633161	1.19944	0
TNBC	Upregulated	ENSG00000059588	4.14171	0.320813	0.077459	1.24903	0
TNBC	Upregulated	ENSG00000070761	4.14013	0.176556	0.042645	1.13018	0
TNBC	Upregulated	ENSG00000198331	4.13985	0.258439	0.0624273	1.19618	0
TNBC	Upregulated	ENSG00000177459	4.13926	0.676418	0.163415	1.59817	0
TNBC	Upregulated	ENSG00000109920	4.13901	0.206186	0.0498153	1.15363	0
TNBC	Upregulated	ENSG00000136243	4.13893	0.228298	0.0551588	1.17145	0
TNBC	Upregulated	ENSG00000159166	4.13876	0.53509	0.129287	1.44903	0
TNBC	Upregulated	ENSG00000127311	4.13602	0.265091	0.0640932	1.20171	0
TNBC	Upregulated	ENSG00000261857	4.13437	1.18924	0.287648	2.28033	0
TNBC	Upregulated	ENSG00000131876	4.13428	0.256849	0.0621267	1.19487	0
TNBC	Upregulated	ENSG00000152894	4.13212	0.317178	0.0767591	1.24589	0
TNBC	Upregulated	ENSG00000254093	4.13149	0.216175	0.0523238	1.16165	0
TNBC	Upregulated	ENSG00000080839	4.12982	0.314114	0.07606	1.24325	0
TNBC	Upregulated	ENSG00000121152	4.12976	0.458106	0.110928	1.37374	0
TNBC	Upregulated	ENSG00000204392	4.1297	0.22356	0.0541348	1.16761	0
TNBC	Upregulated	ENSG00000074266	4.12892	0.206846	0.0500968	1.15416	0
TNBC	Upregulated	ENSG00000163661	4.1279	0.819778	0.198594	1.76513	0
TNBC	Upregulated	ENSG00000141542	4.12725	0.368429	0.0892676	1.29095	0
TNBC	Upregulated	ENSG00000169679	4.12665	0.438106	0.106165	1.35482	0
TNBC	Upregulated	ENSG00000096696	4.12596	0.441149	0.10692	1.35769	0
TNBC	Upregulated	ENSG00000111639	4.12167	0.219193	0.0531807	1.16408	0
TNBC	Upregulated	ENSG00000197329	4.12136	0.251385	0.0609956	1.19035	0
TNBC	Upregulated	ENSG00000085415	4.12111	0.27112	0.065788	1.20674	0
TNBC	Upregulated	ENSG00000197978	4.11889	0.383064	0.0930018	1.30411	0
TNBC	Upregulated	ENSG00000162385	4.11544	0.24244	0.0589098	1.18299	0
TNBC	Upregulated	ENSG00000111276	4.11298	0.245592	0.0597115	1.18558	0
TNBC	Upregulated	ENSG00000116350	4.11286	0.150031	0.0364784	1.10959	0
TNBC	Upregulated	ENSG00000057252	4.11166	0.241253	0.0586753	1.18202	0
TNBC	Upregulated	ENSG00000198912	4.1111	0.160956	0.0391517	1.11803	0
TNBC	Upregulated	ENSG00000092853	4.10838	0.422113	0.102744	1.33989	0
TNBC	Upregulated	ENSG00000163904	4.10639	0.187452	0.0456489	1.13875	0
TNBC	Upregulated	ENSG00000175768	4.10326	0.238596	0.0581479	1.17984	0
TNBC	Upregulated	ENSG00000134627	4.102	0.428361	0.104427	1.3457	0
TNBC	Upregulated	ENSG00000172461	4.10148	0.390621	0.0952391	1.31096	0
TNBC	Upregulated	ENSG00000167207	4.09737	0.404271	0.0986662	1.32342	0
TNBC	Upregulated	ENSG00000106554	4.09673	0.185232	0.0452146	1.137	0
TNBC	Upregulated	ENSG00000052126	4.09573	0.286373	0.0699198	1.21957	0
TNBC	Upregulated	ENSG00000166788	4.09219	0.200044	0.0488843	1.14873	0
TNBC	Upregulated	ENSG00000177409	4.09155	0.418016	0.102166	1.33609	0
TNBC	Upregulated	ENSG00000173621	4.09128	0.510866	0.124867	1.42491	0
TNBC	Upregulated	ENSG00000180209	4.0891	0.373823	0.0914195	1.29578	0
TNBC	Upregulated	ENSG00000125450	4.08771	0.213119	0.0521365	1.15919	0
TNBC	Upregulated	ENSG00000239306	4.08666	0.183552	0.0449149	1.13568	0
TNBC	Upregulated	ENSG00000196371	4.08592	0.285193	0.069799	1.21857	0
TNBC	Upregulated	ENSG00000171885	4.08585	0.450454	0.110247	1.36647	0
TNBC	Upregulated	ENSG00000180953	4.08257	0.284046	0.0695752	1.2176	0
TNBC	Upregulated	ENSG00000138385	4.07838	0.195123	0.0478433	1.14482	0
TNBC	Upregulated	ENSG00000116754	4.07806	0.156741	0.0384352	1.11477	0
TNBC	Upregulated	ENSG00000197183	4.07768	0.299175	0.0733689	1.23044	0
TNBC	Upregulated	ENSG00000152219	4.07713	0.18253	0.0447693	1.13487	0
TNBC	Upregulated	ENSG00000108773	4.07683	0.280057	0.0686947	1.21424	0
TNBC	Upregulated	ENSG00000113396	4.07644	0.746312	0.183079	1.6775	0
TNBC	Upregulated	ENSG00000160214	4.07557	0.276766	0.0679084	1.21148	0
TNBC	Upregulated	ENSG00000153721	4.07424	0.345745	0.0848613	1.27081	0
TNBC	Upregulated	ENSG00000116679	4.07245	0.215894	0.0530132	1.16142	0
TNBC	Upregulated	ENSG00000153404	4.07137	0.576594	0.141622	1.49132	0
TNBC	Upregulated	ENSG00000101871	4.07084	0.42391	0.104133	1.34156	0
TNBC	Upregulated	ENSG00000166845	4.07072	0.308597	0.075809	1.2385	0
TNBC	Upregulated	ENSG00000164104	4.0696	0.337915	0.0830341	1.26393	0
TNBC	Upregulated	ENSG00000132819	4.06799	0.394461	0.0969669	1.31445	0
TNBC	Upregulated	ENSG00000182568	4.06789	0.368647	0.0906238	1.29114	0
TNBC	Upregulated	ENSG00000152455	4.06737	0.333362	0.0819601	1.25995	0
TNBC	Upregulated	ENSG00000186051	4.06653	0.286906	0.070553	1.22002	0
TNBC	Upregulated	ENSG00000126787	4.06339	0.422135	0.103887	1.33991	0
TNBC	Upregulated	ENSG00000004809	4.06121	0.489589	0.120552	1.40404	0
TNBC	Upregulated	ENSG00000175354	4.05951	0.221312	0.0545168	1.16579	0
TNBC	Upregulated	ENSG00000168078	4.05483	0.485616	0.119762	1.40018	0
TNBC	Upregulated	ENSG00000172922	4.05289	0.233509	0.0576155	1.17569	0
TNBC	Upregulated	ENSG00000134057	4.05251	0.319908	0.0789409	1.24825	0
TNBC	Upregulated	ENSG00000214107	4.0517	0.442063	0.109105	1.35855	0
TNBC	Upregulated	ENSG00000117983	4.05168	0.850402	0.209889	1.803	0
TNBC	Upregulated	ENSG00000019186	4.0492	0.673874	0.166422	1.59535	0
TNBC	Upregulated	ENSG00000101773	4.04803	0.303136	0.0748848	1.23382	0
TNBC	Upregulated	ENSG00000137656	4.0453	0.169931	0.042007	1.125	0
TNBC	Upregulated	ENSG00000174514	4.0451	0.642522	0.158839	1.56106	0
TNBC	Upregulated	ENSG00000028116	4.04383	0.212717	0.0526029	1.15887	0
TNBC	Upregulated	ENSG00000136379	4.0431	0.282693	0.0699197	1.21646	0
TNBC	Upregulated	ENSG00000113810	4.0423	0.34879	0.0862851	1.27349	0
TNBC	Upregulated	ENSG00000183684	4.04025	0.326346	0.0807738	1.25383	0
TNBC	Upregulated	ENSG00000168439	4.03952	0.179206	0.0443631	1.13226	0
TNBC	Upregulated	ENSG00000176749	4.03856	0.338827	0.0838979	1.26473	0
TNBC	Upregulated	ENSG00000148143	4.03821	0.397912	0.0985366	1.3176	0
TNBC	Upregulated	ENSG00000077264	4.03698	0.461724	0.114374	1.37719	0
TNBC	Upregulated	ENSG00000164167	4.03667	0.20661	0.0511832	1.15397	0
TNBC	Upregulated	ENSG00000138160	4.03445	0.360917	0.0894588	1.28424	0
TNBC	Upregulated	ENSG00000079134	4.0343	0.243582	0.0603777	1.18393	0
TNBC	Upregulated	ENSG00000172262	4.03427	0.197043	0.0488423	1.14635	0
TNBC	Upregulated	ENSG00000141456	4.03389	0.228826	0.056726	1.17188	0
TNBC	Upregulated	ENSG00000101104	4.03182	0.53093	0.131685	1.44486	0
TNBC	Upregulated	ENSG00000101746	4.03122	0.618783	0.153498	1.53558	0
TNBC	Upregulated	ENSG00000115875	4.03002	0.163284	0.040517	1.11983	0
TNBC	Upregulated	ENSG00000058056	4.0295	0.299141	0.0742377	1.23041	0
TNBC	Upregulated	ENSG00000159131	4.02829	0.195928	0.048638	1.14546	0
TNBC	Upregulated	ENSG00000084693	4.02769	0.2352	0.0583957	1.17707	0
TNBC	Upregulated	ENSG00000175063	4.02669	0.505749	0.125599	1.41986	0
TNBC	Upregulated	ENSG00000085741	4.02592	0.604264	0.150093	1.5202	0
TNBC	Upregulated	ENSG00000129646	4.02425	0.446492	0.11095	1.36272	0
TNBC	Upregulated	ENSG00000068724	4.02176	0.237326	0.0590105	1.17881	0
TNBC	Upregulated	ENSG00000154040	4.0206	0.350185	0.0870976	1.27472	0
TNBC	Upregulated	ENSG00000105705	4.01998	0.132773	0.0330282	1.0964	0
TNBC	Upregulated	ENSG00000249115	4.01994	0.284134	0.0706812	1.21768	0
TNBC	Upregulated	ENSG00000143469	4.01752	0.315022	0.0784119	1.24403	0
TNBC	Upregulated	ENSG00000204267	4.01723	0.37326	0.0929148	1.29528	0
TNBC	Upregulated	ENSG00000151364	4.01551	0.656969	0.163608	1.57677	0
TNBC	Upregulated	ENSG00000140525	4.01409	0.289465	0.0721123	1.22219	0
TNBC	Upregulated	ENSG00000143643	4.01312	0.258165	0.0643303	1.19596	0
TNBC	Upregulated	ENSG00000174579	4.0126	0.218779	0.054523	1.16375	0
TNBC	Upregulated	ENSG00000060688	4.01102	0.15566	0.0388082	1.11393	0
TNBC	Upregulated	ENSG00000070814	4.01016	0.212988	0.053112	1.15909	0
TNBC	Upregulated	ENSG00000124205	4.00911	0.656398	0.163727	1.57614	0
TNBC	Upregulated	ENSG00000095539	4.00597	0.519629	0.129714	1.43359	0
TNBC	Upregulated	ENSG00000130038	4.00523	0.449762	0.112294	1.36581	0
TNBC	Upregulated	ENSG00000132680	4.0049	0.237437	0.0592866	1.1789	0
TNBC	Upregulated	ENSG00000104332	4.00465	0.814598	0.203413	1.75881	0
TNBC	Upregulated	ENSG00000112118	4.00206	0.260916	0.0651953	1.19824	0
TNBC	Upregulated	ENSG00000198791	3.9997	0.208324	0.0520849	1.15535	0
TNBC	Upregulated	ENSG00000126749	3.9992	0.230445	0.0576227	1.1732	0
TNBC	Upregulated	ENSG00000163982	3.99853	0.299441	0.0748879	1.23067	0
TNBC	Upregulated	ENSG00000183765	3.99738	0.279146	0.0698322	1.21348	0
TNBC	Upregulated	ENSG00000107890	3.9959	0.232978	0.0583044	1.17526	0
TNBC	Upregulated	ENSG00000154642	3.99499	0.325926	0.0815835	1.25347	0
TNBC	Upregulated	ENSG00000122694	3.99413	0.334369	0.0837151	1.26083	0
TNBC	Upregulated	ENSG00000241553	3.99285	0.139563	0.0349532	1.10157	0
TNBC	Upregulated	ENSG00000140563	3.99096	0.39041	0.0978236	1.31077	0
TNBC	Upregulated	ENSG00000197721	3.99015	0.375092	0.0940045	1.29692	0
TNBC	Upregulated	ENSG00000273559	3.98873	0.163984	0.0411119	1.12038	0
TNBC	Upregulated	ENSG00000120289	3.98634	0.478136	0.119943	1.39294	0
TNBC	Upregulated	ENSG00000115946	3.98476	0.173936	0.0436502	1.12813	0
TNBC	Upregulated	ENSG00000081059	3.98368	0.436196	0.109496	1.35303	0
TNBC	Upregulated	ENSG00000135829	3.9833	0.13064	0.032797	1.09478	0
TNBC	Upregulated	ENSG00000120158	3.98227	0.256595	0.0644344	1.19466	0
TNBC	Upregulated	ENSG00000175166	3.98186	0.179384	0.0450504	1.1324	0
TNBC	Upregulated	ENSG00000158427	3.98157	0.510487	0.128213	1.42453	0
TNBC	Upregulated	ENSG00000101003	3.98139	0.347947	0.0873934	1.27275	0
TNBC	Upregulated	ENSG00000149679	3.98126	0.268974	0.06756	1.20495	0
TNBC	Upregulated	ENSG00000080345	3.98096	0.24269	0.0609626	1.1832	0
TNBC	Upregulated	ENSG00000196081	3.97938	0.322022	0.0809226	1.25008	0
TNBC	Upregulated	ENSG00000120798	3.97923	0.209664	0.0526896	1.15642	0
TNBC	Upregulated	ENSG00000138336	3.97905	0.393638	0.0989277	1.3137	0
TNBC	Upregulated	ENSG00000197969	3.97893	0.252543	0.06347	1.1913	0
TNBC	Upregulated	ENSG00000180182	3.9763	0.181697	0.0456949	1.13422	0
TNBC	Upregulated	ENSG00000013810	3.9736	0.295453	0.0743539	1.22727	0
TNBC	Upregulated	ENSG00000115419	3.97299	0.298825	0.0752141	1.23014	0
TNBC	Upregulated	ENSG00000145386	3.97242	0.407707	0.102634	1.32658	0
TNBC	Upregulated	ENSG00000149269	3.97013	0.203199	0.0511821	1.15125	0
TNBC	Upregulated	ENSG00000108021	3.96943	0.293142	0.0738498	1.22531	0
TNBC	Upregulated	ENSG00000116560	3.96879	0.142556	0.0359191	1.10386	0
TNBC	Upregulated	ENSG00000164879	3.96733	0.669506	0.168755	1.59053	0
TNBC	Upregulated	ENSG00000173557	3.96729	0.629726	0.15873	1.54727	0
TNBC	Upregulated	ENSG00000137691	3.96519	0.432612	0.109103	1.34968	0
TNBC	Upregulated	ENSG00000173821	3.96305	0.292813	0.0738858	1.22503	0
TNBC	Upregulated	ENSG00000275004	3.96287	0.395721	0.0998571	1.3156	0
TNBC	Upregulated	ENSG00000163159	3.96008	0.25201	0.0636376	1.19087	0
TNBC	Upregulated	ENSG00000136108	3.95995	0.270408	0.0682857	1.20615	0
TNBC	Upregulated	ENSG00000116157	3.95838	0.311348	0.0786554	1.24087	0
TNBC	Upregulated	ENSG00000175182	3.95719	0.302205	0.0763687	1.23303	0
TNBC	Upregulated	ENSG00000144029	3.9566	0.16408	0.0414699	1.12045	0
TNBC	Upregulated	ENSG00000147437	3.95539	0.343235	0.0867764	1.2686	0
TNBC	Upregulated	ENSG00000143457	3.95495	0.228713	0.0578296	1.17179	0
TNBC	Upregulated	ENSG00000141543	3.95453	0.184408	0.0466321	1.13635	0
TNBC	Upregulated	ENSG00000101057	3.9527	0.47056	0.119048	1.38565	0
TNBC	Upregulated	ENSG00000174013	3.95181	0.242105	0.0612644	1.18272	0
TNBC	Upregulated	ENSG00000164610	3.95099	0.185711	0.0470035	1.13738	0
TNBC	Upregulated	ENSG00000103257	3.95063	0.457512	0.115808	1.37317	0
TNBC	Upregulated	ENSG00000107937	3.95027	0.273835	0.0693205	1.20902	0
TNBC	Upregulated	ENSG00000188739	3.94977	0.212039	0.0536839	1.15832	0
TNBC	Upregulated	ENSG00000065371	3.94901	1.00132	0.253563	2.00183	0
TNBC	Upregulated	ENSG00000164465	3.94375	0.297988	0.0755596	1.22943	0
TNBC	Upregulated	ENSG00000056097	3.94344	0.144465	0.0366341	1.10532	0
TNBC	Upregulated	ENSG00000155189	3.94221	0.240575	0.0610255	1.18146	0
TNBC	Upregulated	ENSG00000055732	3.9406	0.520955	0.132202	1.43491	0
TNBC	Upregulated	ENSG00000170903	3.93923	0.242028	0.0614403	1.18265	0
TNBC	Upregulated	ENSG00000183347	3.9392	0.478155	0.121384	1.39296	0
TNBC	Upregulated	ENSG00000122483	3.9391	0.322322	0.0818262	1.25034	0
TNBC	Upregulated	ENSG00000132563	3.93855	0.494016	0.125431	1.40836	0
TNBC	Upregulated	ENSG00000137492	3.93767	0.194394	0.0493679	1.14424	0
TNBC	Upregulated	ENSG00000025772	3.93738	0.221679	0.0563013	1.16609	0
TNBC	Upregulated	ENSG00000197410	3.93527	0.612645	0.155681	1.52906	0
TNBC	Upregulated	ENSG00000128422	3.93515	0.956564	0.243082	1.94068	0
TNBC	Upregulated	ENSG00000253649	3.93465	0.322616	0.0819936	1.2506	0
TNBC	Upregulated	ENSG00000137337	3.93449	0.227905	0.057925	1.17113	0
TNBC	Upregulated	ENSG00000062822	3.93303	0.350619	0.0891472	1.27511	0
TNBC	Upregulated	ENSG00000108389	3.9329	0.207118	0.0526628	1.15438	0
TNBC	Upregulated	ENSG00000138231	3.93229	0.156493	0.039797	1.11457	0
TNBC	Upregulated	ENSG00000143013	3.93146	0.474466	0.120685	1.3894	0
TNBC	Upregulated	ENSG00000269404	3.93142	0.767818	0.195303	1.70269	0
TNBC	Upregulated	ENSG00000214336	3.92973	0.658341	0.167528	1.57827	0
TNBC	Upregulated	ENSG00000080819	3.92834	0.163283	0.0415654	1.11983	0
TNBC	Upregulated	ENSG00000183486	3.92828	0.444167	0.113069	1.36053	0
TNBC	Upregulated	ENSG00000151657	3.9277	0.20825	0.0530207	1.15529	0
TNBC	Upregulated	ENSG00000163798	3.92694	0.154855	0.0394339	1.11331	0
TNBC	Upregulated	ENSG00000171119	3.92565	0.638177	0.162566	1.55636	0
TNBC	Upregulated	ENSG00000164485	3.92503	0.563696	0.143616	1.47805	0
TNBC	Upregulated	ENSG00000168005	3.92453	0.247249	0.0630008	1.18694	0
TNBC	Upregulated	ENSG00000132481	3.92291	0.378005	0.0963584	1.29954	0
TNBC	Upregulated	ENSG00000064655	3.9217	0.409343	0.104379	1.32808	0
TNBC	Upregulated	ENSG00000171793	3.91948	0.294381	0.0751073	1.22636	0
TNBC	Upregulated	ENSG00000115590	3.91771	0.591845	0.151069	1.50717	0
TNBC	Upregulated	ENSG00000162222	3.917	0.155985	0.0398225	1.11418	0
TNBC	Upregulated	ENSG00000170876	3.91679	0.164534	0.0420074	1.1208	0
TNBC	Upregulated	ENSG00000151835	3.91534	0.268944	0.0686898	1.20493	0
TNBC	Upregulated	ENSG00000163026	3.91328	0.160249	0.0409499	1.11748	0
TNBC	Upregulated	ENSG00000104147	3.9131	0.358569	0.0916327	1.28215	0
TNBC	Upregulated	ENSG00000168411	3.91133	0.208059	0.053194	1.15513	0
TNBC	Upregulated	ENSG00000147889	3.90879	0.592945	0.151695	1.50832	0
TNBC	Upregulated	ENSG00000165244	3.90639	0.326348	0.0835421	1.25384	0
TNBC	Upregulated	ENSG00000185963	3.90518	0.164388	0.0420947	1.12069	0
TNBC	Upregulated	ENSG00000165891	3.90417	0.465616	0.119261	1.38091	0
TNBC	Upregulated	ENSG00000055130	3.90368	0.165972	0.0425167	1.12192	0
TNBC	Upregulated	ENSG00000135097	3.90145	0.670031	0.171739	1.59111	0
TNBC	Upregulated	ENSG00000181585	3.9008	0.312781	0.0801838	1.2421	0
TNBC	Upregulated	ENSG00000007968	3.89959	0.405086	0.103879	1.32417	0
TNBC	Upregulated	ENSG00000141562	3.8973	0.227791	0.0584484	1.17104	0.055481
TNBC	Upregulated	ENSG00000167771	3.89701	0.56167	0.144128	1.47598	0.055481
TNBC	Upregulated	ENSG00000137812	3.89666	0.368393	0.0945408	1.29091	0.055481
TNBC	Upregulated	ENSG00000166881	3.89625	0.229379	0.0588716	1.17233	0.055481
TNBC	Upregulated	ENSG00000159259	3.89585	0.321797	0.0825997	1.24989	0.055481
TNBC	Upregulated	ENSG00000185344	3.89475	0.160976	0.0413316	1.11804	0.055481
TNBC	Upregulated	ENSG00000163960	3.89384	0.194674	0.0499955	1.14447	0.055481
TNBC	Upregulated	ENSG00000101447	3.89274	0.444433	0.11417	1.36078	0.055481
TNBC	Upregulated	ENSG00000100297	3.89257	0.31721	0.081491	1.24592	0.055481
TNBC	Upregulated	ENSG00000117266	3.89237	0.428618	0.110117	1.34594	0.055481
TNBC	Upregulated	ENSG00000270885	3.89165	0.425956	0.109454	1.34346	0.055481
TNBC	Upregulated	ENSG00000113119	3.88941	0.204083	0.0524715	1.15195	0.055481
TNBC	Upregulated	ENSG00000016602	3.88822	0.401681	0.103307	1.32105	0.055481
TNBC	Upregulated	ENSG00000147955	3.88807	0.219686	0.0565025	1.16448	0.055481
TNBC	Upregulated	ENSG00000152990	3.88752	0.31229	0.0803315	1.24168	0.055481
TNBC	Upregulated	ENSG00000105186	3.88655	0.23012	0.0592093	1.17293	0.055481
TNBC	Upregulated	ENSG00000160284	3.88617	0.463303	0.119218	1.37869	0.055481
TNBC	Upregulated	ENSG00000000419	3.88593	0.189306	0.0487158	1.14022	0.055481
TNBC	Upregulated	ENSG00000075188	3.88523	0.183761	0.0472972	1.13584	0.055481
TNBC	Upregulated	ENSG00000118495	3.88454	0.387462	0.0997447	1.30809	0.055481
TNBC	Upregulated	ENSG00000100418	3.88246	0.165947	0.0427427	1.1219	0.055481
TNBC	Upregulated	ENSG00000197265	3.88214	0.186555	0.0480548	1.13804	0.055481
TNBC	Upregulated	ENSG00000145358	3.88199	0.480866	0.123871	1.39558	0.055481
TNBC	Upregulated	ENSG00000123552	3.88172	0.253071	0.0651956	1.19174	0.055481
TNBC	Upregulated	ENSG00000121879	3.88125	0.186317	0.0480043	1.13785	0.055481
TNBC	Upregulated	ENSG00000100221	3.87908	0.156316	0.0402973	1.11444	0.055481
TNBC	Upregulated	ENSG00000265190	3.87891	0.832323	0.214577	1.78055	0.055481
TNBC	Upregulated	ENSG00000100084	3.87845	0.162956	0.0420157	1.11958	0.055481
TNBC	Upregulated	ENSG00000112877	3.87684	0.291363	0.0751549	1.2238	0.055481
TNBC	Upregulated	ENSG00000172159	3.87627	0.507791	0.131	1.42187	0.055481
TNBC	Upregulated	ENSG00000075618	3.87521	0.433421	0.111844	1.35043	0.055481
TNBC	Upregulated	ENSG00000186951	3.87475	0.201071	0.0518927	1.14955	0.055481
TNBC	Upregulated	ENSG00000147274	3.87407	0.147365	0.0380389	1.10755	0.055481
TNBC	Upregulated	ENSG00000115568	3.87393	0.172232	0.0444592	1.1268	0.055481
TNBC	Upregulated	ENSG00000137310	3.87125	0.315257	0.0814354	1.24423	0.055481
TNBC	Upregulated	ENSG00000161888	3.87044	0.36127	0.0933407	1.28456	0.055481
TNBC	Upregulated	ENSG00000130816	3.87024	0.23964	0.0619187	1.1807	0.055481
TNBC	Upregulated	ENSG00000198700	3.8694	0.177126	0.0457761	1.13063	0.055481
TNBC	Upregulated	ENSG00000188878	3.86857	0.259895	0.0671813	1.19739	0.055481
TNBC	Upregulated	ENSG00000157954	3.86832	0.142884	0.0369371	1.10411	0.055481
TNBC	Upregulated	ENSG00000111676	3.86808	0.251388	0.0649904	1.19035	0.055481
TNBC	Upregulated	ENSG00000125885	3.86725	0.265205	0.0685773	1.20181	0.055481
TNBC	Upregulated	ENSG00000141086	3.86667	0.340599	0.0880859	1.26628	0.055481
TNBC	Upregulated	ENSG00000163714	3.86657	0.187132	0.0483975	1.1385	0.055481
TNBC	Upregulated	ENSG00000180592	3.86619	0.249804	0.0646126	1.18905	0.055481
TNBC	Upregulated	ENSG00000114503	3.86561	0.247067	0.0639141	1.18679	0.055481
TNBC	Upregulated	ENSG00000132485	3.86386	0.16979	0.043943	1.12489	0.055481
TNBC	Upregulated	ENSG00000079335	3.86321	0.269597	0.0697858	1.20547	0.055481
TNBC	Upregulated	ENSG00000117222	3.86308	0.160818	0.0416295	1.11792	0.055481
TNBC	Upregulated	ENSG00000135334	3.86304	0.183919	0.04761	1.13597	0.055481
TNBC	Upregulated	ENSG00000170854	3.86259	0.188827	0.048886	1.13984	0.055481
TNBC	Upregulated	ENSG00000152193	3.86245	0.190289	0.0492665	1.14099	0.055481
TNBC	Upregulated	ENSG00000138821	3.86225	0.298539	0.0772967	1.2299	0.055481
TNBC	Upregulated	ENSG00000135374	3.86141	0.885087	0.229213	1.84688	0.055481
TNBC	Upregulated	ENSG00000171320	3.85928	0.341657	0.0885286	1.26721	0.055481
TNBC	Upregulated	ENSG00000240682	3.85734	0.288234	0.0747235	1.22114	0.055481
TNBC	Upregulated	ENSG00000143390	3.85719	0.280907	0.0728269	1.21496	0.055481
TNBC	Upregulated	ENSG00000185615	3.8563	0.48597	0.12602	1.40053	0.055481
TNBC	Upregulated	ENSG00000167005	3.8558	0.171915	0.0445862	1.12655	0.055481
TNBC	Upregulated	ENSG00000056277	3.85473	0.228858	0.0593707	1.17191	0.055481
TNBC	Upregulated	ENSG00000165325	3.85349	0.474219	0.123062	1.38917	0.055481
TNBC	Upregulated	ENSG00000064490	3.85331	0.214539	0.0556766	1.16033	0.055481
TNBC	Upregulated	ENSG00000153898	3.85271	0.404024	0.104867	1.32319	0.055481
TNBC	Upregulated	ENSG00000117228	3.85203	0.510389	0.132499	1.42443	0.055481
TNBC	Upregulated	ENSG00000143379	3.85202	0.192126	0.0498767	1.14245	0.055481
TNBC	Upregulated	ENSG00000142945	3.851	0.427762	0.111078	1.34515	0.055481
TNBC	Upregulated	ENSG00000120254	3.84846	0.297155	0.0772141	1.22872	0.055481
TNBC	Upregulated	ENSG00000154237	3.84821	0.23481	0.061018	1.17675	0.055481
TNBC	Upregulated	ENSG00000132182	3.84819	0.38312	0.0995585	1.30416	0.055481
TNBC	Upregulated	ENSG00000140280	3.84748	0.260643	0.0677438	1.19801	0.055481
TNBC	Upregulated	ENSG00000106829	3.84546	0.288969	0.0751456	1.22177	0.055481
TNBC	Upregulated	ENSG00000177646	3.84502	0.180388	0.0469146	1.13319	0.055481
TNBC	Upregulated	ENSG00000079385	3.84461	0.540339	0.140545	1.45431	0.055481
TNBC	Upregulated	ENSG00000188573	3.84313	0.368481	0.0958803	1.29099	0.055481
TNBC	Upregulated	ENSG00000163719	3.84129	0.146199	0.0380598	1.10665	0.055481
TNBC	Upregulated	ENSG00000163156	3.83932	0.201922	0.0525931	1.15023	0.055481
TNBC	Upregulated	ENSG00000165490	3.83882	0.356846	0.0929573	1.28062	0.055481
TNBC	Upregulated	ENSG00000156531	3.83826	0.187243	0.0487833	1.13859	0.055481
TNBC	Upregulated	ENSG00000135476	3.83761	0.366668	0.0955458	1.28937	0.055481
TNBC	Upregulated	ENSG00000187595	3.83613	0.493795	0.128722	1.40814	0.055481
TNBC	Upregulated	ENSG00000138642	3.83427	0.43094	0.112392	1.34811	0.055481
TNBC	Upregulated	ENSG00000125686	3.83388	0.17466	0.0455569	1.1287	0.055481
TNBC	Upregulated	ENSG00000264230	3.83237	0.86775	0.226427	1.82481	0.055481
TNBC	Upregulated	ENSG00000134744	3.82986	0.203985	0.0532617	1.15188	0.055481
TNBC	Upregulated	ENSG00000139354	3.8295	0.311246	0.0812759	1.24078	0.055481
TNBC	Upregulated	ENSG00000086712	3.82604	0.222636	0.0581895	1.16686	0.055481
TNBC	Upregulated	ENSG00000159023	3.82491	0.22646	0.0592068	1.16996	0.055481
TNBC	Upregulated	ENSG00000126953	3.82378	0.209359	0.0547519	1.15617	0.055481
TNBC	Upregulated	ENSG00000102900	3.82161	0.186685	0.04885	1.13815	0.055481
TNBC	Upregulated	ENSG00000164070	3.82157	0.439631	0.115039	1.35626	0.055481
TNBC	Upregulated	ENSG00000171634	3.82094	0.19233	0.0503357	1.14261	0.055481
TNBC	Upregulated	ENSG00000046653	3.82063	0.483793	0.126627	1.39842	0.055481
TNBC	Upregulated	ENSG00000115507	3.81858	0.541182	0.141723	1.45516	0.055481
TNBC	Upregulated	ENSG00000060138	3.81713	0.267156	0.0699887	1.20343	0.055481
TNBC	Upregulated	ENSG00000269226	3.81609	0.493753	0.129387	1.4081	0.055481
TNBC	Upregulated	ENSG00000085999	3.81592	0.421683	0.110506	1.33949	0.055481
TNBC	Upregulated	ENSG00000112983	3.81518	0.156339	0.040978	1.11446	0.055481
TNBC	Upregulated	ENSG00000114115	3.81498	0.556916	0.145981	1.47112	0.055481
TNBC	Upregulated	ENSG00000185880	3.81392	0.262331	0.0687824	1.19942	0.055481
TNBC	Upregulated	ENSG00000242550	3.81367	0.316634	0.0830262	1.24542	0.055481
TNBC	Upregulated	ENSG00000114859	3.81234	0.355652	0.0932896	1.27956	0.055481
TNBC	Upregulated	ENSG00000141127	3.81021	0.190928	0.0501097	1.1415	0.055481
TNBC	Upregulated	ENSG00000110042	3.81011	0.332461	0.0872575	1.25916	0.055481
TNBC	Upregulated	ENSG00000164916	3.80908	0.217535	0.0571097	1.16275	0.055481
TNBC	Upregulated	ENSG00000136099	3.80877	0.516239	0.13554	1.43022	0.055481
TNBC	Upregulated	ENSG00000176597	3.8085	0.370029	0.0971588	1.29238	0.055481
TNBC	Upregulated	ENSG00000163734	3.80758	0.525195	0.137934	1.43913	0.055481
TNBC	Upregulated	ENSG00000188529	3.80737	0.131196	0.0344583	1.0952	0.055481
TNBC	Upregulated	ENSG00000134086	3.80686	0.185001	0.0485967	1.13682	0.055481
TNBC	Upregulated	ENSG00000104889	3.80649	0.286774	0.0753381	1.21991	0.055481
TNBC	Upregulated	ENSG00000157657	3.80634	0.234599	0.0616339	1.17658	0.055481
TNBC	Upregulated	ENSG00000221994	3.80602	0.28028	0.0736412	1.21443	0.055481
TNBC	Upregulated	ENSG00000134762	3.80456	0.828054	0.217648	1.77529	0.055481
TNBC	Upregulated	ENSG00000187764	3.80327	0.331471	0.087154	1.2583	0.055481
TNBC	Upregulated	ENSG00000257743	3.80203	0.771108	0.202815	1.70658	0.055481
TNBC	Upregulated	ENSG00000176894	3.79992	0.244498	0.0643429	1.18468	0.055481
TNBC	Upregulated	ENSG00000188820	3.79745	0.477634	0.125778	1.39246	0.055481
TNBC	Upregulated	ENSG00000166860	3.79714	0.170831	0.0449893	1.12571	0.055481
TNBC	Upregulated	ENSG00000042429	3.79162	0.200404	0.0528544	1.14902	0.055481
TNBC	Upregulated	ENSG00000168394	3.78994	0.448789	0.118416	1.36489	0.055481
TNBC	Upregulated	ENSG00000117036	3.78982	0.221841	0.0585359	1.16622	0.055481
TNBC	Upregulated	ENSG00000156697	3.789	0.161096	0.0425168	1.11814	0.055481
TNBC	Upregulated	ENSG00000185798	3.78819	0.182806	0.0482568	1.13509	0.055481
TNBC	Upregulated	ENSG00000112312	3.7873	0.273095	0.0721082	1.2084	0.055481
TNBC	Upregulated	ENSG00000105085	3.78637	0.16718	0.0441532	1.12286	0.055481
TNBC	Upregulated	ENSG00000196230	3.78603	0.209222	0.0552615	1.15606	0.055481
TNBC	Upregulated	ENSG00000051180	3.78553	0.340409	0.0899239	1.26612	0.055481
TNBC	Upregulated	ENSG00000166682	3.78424	0.607091	0.160426	1.52319	0.055481
TNBC	Upregulated	ENSG00000104856	3.78066	0.318686	0.0842938	1.24719	0.055481
TNBC	Upregulated	ENSG00000163155	3.77736	0.252889	0.0669486	1.19159	0.055481
TNBC	Upregulated	ENSG00000126453	3.77573	0.263135	0.0696912	1.20008	0.055481
TNBC	Upregulated	ENSG00000105202	3.77551	0.259796	0.0688108	1.19731	0.055481
TNBC	Upregulated	ENSG00000093009	3.77545	0.400159	0.10599	1.31965	0.055481
TNBC	Upregulated	ENSG00000115267	3.77538	0.41277	0.109332	1.33124	0.055481
TNBC	Upregulated	ENSG00000172244	3.77457	0.306623	0.0812341	1.23681	0.055481
TNBC	Upregulated	ENSG00000167325	3.77379	0.222842	0.05905	1.16703	0.055481
TNBC	Upregulated	ENSG00000167363	3.77361	0.329299	0.0872636	1.2564	0.055481
TNBC	Upregulated	ENSG00000086967	3.7732	0.42451	0.112507	1.34212	0.055481
TNBC	Upregulated	ENSG00000112406	3.77103	0.186671	0.0495015	1.13813	0.055481
TNBC	Upregulated	ENSG00000106344	3.7706	0.230231	0.0610594	1.17302	0.055481
TNBC	Upregulated	ENSG00000132530	3.76952	0.434675	0.115313	1.35161	0.055481
TNBC	Upregulated	ENSG00000024526	3.76898	0.431565	0.114505	1.3487	0.055481
TNBC	Upregulated	ENSG00000135341	3.76824	0.175601	0.0466002	1.12943	0.055481
TNBC	Upregulated	ENSG00000104447	3.76805	0.430944	0.114368	1.34812	0.055481
TNBC	Upregulated	ENSG00000182272	3.7664	0.506614	0.134509	1.42071	0.055481
TNBC	Upregulated	ENSG00000197472	3.7654	0.508357	0.135008	1.42243	0.055481
TNBC	Upregulated	ENSG00000109854	3.76498	0.24774	0.0658011	1.18735	0.055481
TNBC	Upregulated	ENSG00000137959	3.7647	0.571621	0.151837	1.48619	0.055481
TNBC	Upregulated	ENSG00000108106	3.76427	0.378298	0.100497	1.29981	0.055481
TNBC	Upregulated	ENSG00000175643	3.76336	0.339385	0.0901815	1.26522	0.055481
TNBC	Upregulated	ENSG00000188522	3.76335	0.332205	0.0882737	1.25894	0.055481
TNBC	Upregulated	ENSG00000164611	3.76266	0.360826	0.0958966	1.28416	0.055481
TNBC	Upregulated	ENSG00000101146	3.76172	0.177146	0.0470919	1.13065	0.055481
TNBC	Upregulated	ENSG00000263528	3.76112	0.291575	0.0775234	1.22398	0.055481
TNBC	Upregulated	ENSG00000130856	3.75839	0.188662	0.0501976	1.13971	0.055481
TNBC	Upregulated	ENSG00000115484	3.75829	0.173676	0.0462114	1.12793	0.055481
TNBC	Upregulated	ENSG00000128567	3.75792	0.300651	0.0800045	1.2317	0.055481
TNBC	Upregulated	ENSG00000187260	3.75785	0.407149	0.108346	1.32606	0.055481
TNBC	Upregulated	ENSG00000106013	3.75568	0.368871	0.0982169	1.29134	0.055481
TNBC	Upregulated	ENSG00000122566	3.75467	0.145125	0.0386519	1.10583	0.055481
TNBC	Upregulated	ENSG00000165030	3.75454	0.218653	0.058237	1.16365	0.055481
TNBC	Upregulated	ENSG00000198729	3.7545	0.682026	0.181656	1.60439	0.055481
TNBC	Upregulated	ENSG00000177383	3.75428	0.240973	0.0641863	1.18179	0.055481
TNBC	Upregulated	ENSG00000119878	3.75396	0.185856	0.0495093	1.13749	0.055481
TNBC	Upregulated	ENSG00000188921	3.75312	0.25643	0.0683245	1.19452	0.055481
TNBC	Upregulated	ENSG00000179240	3.75055	0.306604	0.081749	1.23679	0.055481
TNBC	Upregulated	ENSG00000134755	3.74976	0.40321	0.10753	1.32245	0.055481
TNBC	Upregulated	ENSG00000134815	3.74946	0.238881	0.0637108	1.18008	0.055481
TNBC	Upregulated	ENSG00000079387	3.74926	0.163749	0.0436751	1.12019	0.055481
TNBC	Upregulated	ENSG00000231738	3.748	0.07352	0.0196158	1.05228	0.055481
TNBC	Upregulated	ENSG00000274211	3.74596	0.234	0.0624672	1.17609	0.055481
TNBC	Upregulated	ENSG00000139618	3.7445	0.28896	0.0771691	1.22176	0.055481
TNBC	Upregulated	ENSG00000110104	3.74255	0.210565	0.0562625	1.15714	0.055481
TNBC	Upregulated	ENSG00000205126	3.74232	0.0100159	0.00267639	1.00697	0.055481
TNBC	Upregulated	ENSG00000081181	3.74125	0.324642	0.0867736	1.25235	0.055481
TNBC	Upregulated	ENSG00000243749	3.7404	0.215502	0.0576147	1.16111	0.055481
TNBC	Upregulated	ENSG00000163950	3.73992	0.172	0.0459902	1.12662	0.055481
TNBC	Upregulated	ENSG00000112335	3.739	0.156736	0.0419192	1.11476	0.055481
TNBC	Upregulated	ENSG00000254505	3.73875	0.300122	0.0802734	1.23125	0.055481
TNBC	Upregulated	ENSG00000125454	3.73768	0.245601	0.0657095	1.18559	0.055481
TNBC	Upregulated	ENSG00000073060	3.7371	0.361374	0.096699	1.28465	0.055481
TNBC	Upregulated	ENSG00000142677	3.7363	0.400892	0.107297	1.32032	0.055481
TNBC	Upregulated	ENSG00000134326	3.73583	0.476207	0.12747	1.39108	0.055481
TNBC	Upregulated	ENSG00000133895	3.73583	0.177477	0.0475069	1.1309	0.055481
TNBC	Upregulated	ENSG00000055332	3.73514	0.251327	0.0672872	1.1903	0.055481
TNBC	Upregulated	ENSG00000214776	3.73412	0.372153	0.0996628	1.29428	0.055481
TNBC	Upregulated	ENSG00000139178	3.73334	0.285534	0.076482	1.21886	0.055481
TNBC	Upregulated	ENSG00000133059	3.73295	0.196634	0.0526752	1.14602	0.055481
TNBC	Upregulated	ENSG00000136643	3.73282	0.171104	0.0458378	1.12592	0.055481
TNBC	Upregulated	ENSG00000072864	3.73195	0.204346	0.0547558	1.15216	0.055481
TNBC	Upregulated	ENSG00000107929	3.73187	0.197523	0.0529287	1.14673	0.055481
TNBC	Upregulated	ENSG00000184787	3.73123	0.169168	0.0453383	1.12441	0.055481
TNBC	Upregulated	ENSG00000172031	3.73053	0.564657	0.151361	1.47904	0.055481
TNBC	Upregulated	ENSG00000163389	3.72934	0.172808	0.0463375	1.12725	0.055481
TNBC	Upregulated	ENSG00000114686	3.72922	0.16676	0.0447171	1.12253	0.055481
TNBC	Upregulated	ENSG00000107551	3.72917	0.351245	0.0941884	1.27566	0.055481
TNBC	Upregulated	ENSG00000101624	3.72868	0.212155	0.0568982	1.15842	0.055481
TNBC	Upregulated	ENSG00000017260	3.72817	0.164578	0.0441444	1.12084	0.055481
TNBC	Upregulated	ENSG00000178828	3.72795	0.358197	0.096084	1.28182	0.055481
TNBC	Upregulated	ENSG00000173273	3.72706	0.176732	0.0474187	1.13032	0.055481
TNBC	Upregulated	ENSG00000130349	3.7263	0.204195	0.0547982	1.15204	0.055481
TNBC	Upregulated	ENSG00000182983	3.72523	0.340559	0.0914197	1.26625	0.055481
TNBC	Upregulated	ENSG00000054219	3.72459	0.370108	0.0993688	1.29245	0.055481
TNBC	Upregulated	ENSG00000112941	3.72383	0.197005	0.0529038	1.14632	0.055481
TNBC	Upregulated	ENSG00000075131	3.72214	0.234784	0.0630778	1.17673	0.055481
TNBC	Upregulated	ENSG00000213024	3.72154	0.209045	0.0561715	1.15592	0.055481
TNBC	Upregulated	ENSG00000116711	3.72131	0.445185	0.119631	1.36149	0.055481
TNBC	Upregulated	ENSG00000115598	3.71991	0.430012	0.115598	1.34724	0.055481
TNBC	Upregulated	ENSG00000043039	3.71957	0.698824	0.187877	1.62318	0.055481
TNBC	Upregulated	ENSG00000135451	3.71813	0.3804	0.10231	1.3017	0.055481
TNBC	Upregulated	ENSG00000175792	3.71755	0.198941	0.0535139	1.14786	0.055481
TNBC	Upregulated	ENSG00000186871	3.71752	0.3472	0.0933955	1.27209	0.055481
TNBC	Upregulated	ENSG00000135596	3.71672	0.268057	0.0721217	1.20418	0.055481
TNBC	Upregulated	ENSG00000177150	3.71392	0.249808	0.0672625	1.18905	0.055481
TNBC	Upregulated	ENSG00000107020	3.71341	0.211474	0.0569486	1.15787	0.055481
TNBC	Upregulated	ENSG00000160051	3.71219	0.233577	0.0629217	1.17575	0.055481
TNBC	Upregulated	ENSG00000102302	3.71102	0.349707	0.0942347	1.2743	0.055481
TNBC	Upregulated	ENSG00000122692	3.71051	0.156588	0.0422012	1.11465	0.055481
TNBC	Upregulated	ENSG00000114554	3.71045	0.247165	0.0666132	1.18687	0.055481
TNBC	Upregulated	ENSG00000152465	3.70869	0.259304	0.0699179	1.1969	0.055481
TNBC	Upregulated	ENSG00000182973	3.70826	0.162634	0.0438573	1.11933	0.055481
TNBC	Upregulated	ENSG00000166828	3.70372	0.610732	0.164897	1.52703	0.055481
TNBC	Upregulated	ENSG00000180914	3.70261	0.541161	0.146157	1.45514	0.055481
TNBC	Upregulated	ENSG00000115604	3.70256	0.365448	0.0987015	1.28828	0.055481
TNBC	Upregulated	ENSG00000143321	3.70172	0.229677	0.062046	1.17257	0.055481
TNBC	Upregulated	ENSG00000161800	3.70119	0.265773	0.0718074	1.20228	0.055481
TNBC	Upregulated	ENSG00000000460	3.69886	0.278011	0.0751614	1.21252	0.055481
TNBC	Upregulated	ENSG00000186073	3.69805	0.232538	0.0628811	1.1749	0.055481
TNBC	Upregulated	ENSG00000137965	3.69791	0.48205	0.130357	1.39673	0.055481
TNBC	Upregulated	ENSG00000117016	3.69787	0.361942	0.0978786	1.28515	0.055481
TNBC	Upregulated	ENSG00000123485	3.69749	0.378059	0.102248	1.29959	0.055481
TNBC	Upregulated	ENSG00000175344	3.69499	0.293825	0.0795199	1.22589	0.055481
TNBC	Upregulated	ENSG00000163528	3.69486	0.158826	0.0429855	1.11638	0.055481
TNBC	Upregulated	ENSG00000198756	3.69238	0.392067	0.106183	1.31227	0.055481
TNBC	Upregulated	ENSG00000134780	3.69212	0.283153	0.0766912	1.21685	0.055481
TNBC	Upregulated	ENSG00000169436	3.69171	0.783859	0.21233	1.72173	0.055481
TNBC	Upregulated	ENSG00000139746	3.69151	0.155239	0.0420529	1.11361	0.055481
TNBC	Upregulated	ENSG00000135960	3.68875	0.468449	0.126994	1.38362	0.055481
TNBC	Upregulated	ENSG00000157601	3.68834	0.532558	0.144389	1.44649	0.055481
TNBC	Upregulated	ENSG00000087266	3.68818	0.277098	0.0751313	1.21175	0.055481
TNBC	Upregulated	ENSG00000169684	3.68597	0.447333	0.121361	1.36352	0.055481
TNBC	Upregulated	ENSG00000204682	3.6849	0.405183	0.109958	1.32426	0.055481
TNBC	Upregulated	ENSG00000183475	3.68142	0.149726	0.0406706	1.10936	0.055481
TNBC	Upregulated	ENSG00000107833	3.68054	0.333878	0.0907145	1.2604	0.055481
TNBC	Upregulated	ENSG00000021300	3.68031	0.654399	0.177811	1.57396	0.055481
TNBC	Upregulated	ENSG00000141682	3.68009	0.432085	0.117412	1.34918	0.055481
TNBC	Upregulated	ENSG00000141577	3.67944	0.331536	0.090105	1.25835	0.055481
TNBC	Upregulated	ENSG00000141068	3.67857	0.338648	0.0920597	1.26457	0.055481
TNBC	Upregulated	ENSG00000120802	3.67803	0.217332	0.0590894	1.16258	0.055481
TNBC	Upregulated	ENSG00000171865	3.67782	0.163985	0.0445877	1.12038	0.055481
TNBC	Upregulated	ENSG00000146530	3.67763	0.508456	0.138256	1.42253	0.055481
TNBC	Upregulated	ENSG00000169045	3.67741	0.171712	0.0466938	1.12639	0.055481
TNBC	Upregulated	ENSG00000160117	3.67714	0.379413	0.103182	1.30081	0.055481
TNBC	Upregulated	ENSG00000189091	3.67593	0.186597	0.0507619	1.13808	0.055481
TNBC	Upregulated	ENSG00000167513	3.67529	0.427536	0.116327	1.34493	0.055481
TNBC	Upregulated	ENSG00000138346	3.6744	0.365627	0.0995066	1.28844	0.055481
TNBC	Upregulated	ENSG00000165512	3.67329	0.194607	0.0529789	1.14441	0.055481
TNBC	Upregulated	ENSG00000143493	3.67126	0.206356	0.0562085	1.15377	0.055481
TNBC	Upregulated	ENSG00000115904	3.67106	0.174956	0.0476581	1.12893	0.055481
TNBC	Upregulated	ENSG00000132330	3.67103	0.181381	0.0494087	1.13397	0.055481
TNBC	Upregulated	ENSG00000077152	3.67017	0.386101	0.1052	1.30686	0.055481
TNBC	Upregulated	ENSG00000170144	3.66882	0.161041	0.0438945	1.11809	0.055481
TNBC	Upregulated	ENSG00000078403	3.66789	0.202705	0.0552646	1.15085	0.055481
TNBC	Upregulated	ENSG00000114026	3.6673	0.172583	0.0470599	1.12707	0.055481
TNBC	Upregulated	ENSG00000165480	3.66683	0.364707	0.0994611	1.28762	0.055481
TNBC	Upregulated	ENSG00000163029	3.6667	0.213214	0.0581489	1.15927	0.055481
TNBC	Upregulated	ENSG00000213886	3.66664	0.779187	0.212507	1.71616	0.055481
TNBC	Upregulated	ENSG00000177485	3.66454	0.196768	0.0536951	1.14613	0.055481
TNBC	Upregulated	ENSG00000111669	3.6644	0.242104	0.0660691	1.18272	0.055481
TNBC	Upregulated	ENSG00000162613	3.66283	0.172368	0.0470588	1.12691	0.055481
TNBC	Upregulated	ENSG00000143157	3.66189	0.19147	0.052287	1.14193	0.055481
TNBC	Upregulated	ENSG00000106459	3.66112	0.124933	0.0341242	1.09046	0.055481
TNBC	Upregulated	ENSG00000166126	3.66049	0.515165	0.140736	1.42916	0.055481
TNBC	Upregulated	ENSG00000006634	3.65892	0.248255	0.0678491	1.18777	0.055481
TNBC	Upregulated	ENSG00000135365	3.65881	0.154451	0.0422133	1.113	0.055481
TNBC	Upregulated	ENSG00000084090	3.65859	0.149752	0.0409317	1.10938	0.055481
TNBC	Upregulated	ENSG00000110492	3.65642	0.393833	0.10771	1.31388	0.055481
TNBC	Upregulated	ENSG00000214827	3.65628	0.227081	0.0621072	1.17046	0.055481
TNBC	Upregulated	ENSG00000165119	3.65589	0.0956747	0.02617	1.06856	0.055481
TNBC	Upregulated	ENSG00000086475	3.65528	0.218844	0.0598706	1.1638	0.124155
TNBC	Upregulated	ENSG00000108468	3.6551	0.196342	0.0537173	1.14579	0.124155
TNBC	Upregulated	ENSG00000186141	3.655	0.18716	0.0512065	1.13852	0.124155
TNBC	Upregulated	ENSG00000100139	3.65444	0.277284	0.0758759	1.21191	0.124155
TNBC	Upregulated	ENSG00000111752	3.65411	0.242109	0.0662565	1.18272	0.124155
TNBC	Upregulated	ENSG00000133028	3.65316	0.166236	0.0455048	1.12213	0.124155
TNBC	Upregulated	ENSG00000159753	3.65187	0.50493	0.138266	1.41905	0.124155
TNBC	Upregulated	ENSG00000160710	3.65037	0.190972	0.0523158	1.14153	0.124155
TNBC	Upregulated	ENSG00000135333	3.65024	0.537791	0.14733	1.45175	0.124155
TNBC	Upregulated	ENSG00000143393	3.65012	0.158402	0.0433965	1.11605	0.124155
TNBC	Upregulated	ENSG00000204019	3.64939	1.09141	0.299067	2.13083	0.124155
TNBC	Upregulated	ENSG00000278053	3.64759	0.165218	0.0452952	1.12134	0.124155
TNBC	Upregulated	ENSG00000137055	3.64609	0.187015	0.0512919	1.13841	0.124155
TNBC	Upregulated	ENSG00000187699	3.6452	0.449407	0.123287	1.36548	0.124155
TNBC	Upregulated	ENSG00000157368	3.64496	0.503557	0.138151	1.4177	0.124155
TNBC	Upregulated	ENSG00000205177	3.64492	0.330199	0.0905916	1.25719	0.124155
TNBC	Upregulated	ENSG00000112096	3.64476	0.363395	0.0997034	1.28645	0.124155
TNBC	Upregulated	ENSG00000141101	3.64386	0.190408	0.0522545	1.14109	0.124155
TNBC	Upregulated	ENSG00000263715	3.6437	0.277874	0.0762616	1.21241	0.124155
TNBC	Upregulated	ENSG00000152580	3.64216	0.462324	0.126937	1.37776	0.124155
TNBC	Upregulated	ENSG00000135925	3.63675	0.512191	0.140838	1.42621	0.124155
TNBC	Upregulated	ENSG00000102098	3.63648	0.434941	0.119605	1.35186	0.124155
TNBC	Upregulated	ENSG00000184162	3.63614	0.238764	0.0656643	1.17998	0.124155
TNBC	Upregulated	ENSG00000040275	3.636	0.202238	0.0556209	1.15048	0.124155
TNBC	Upregulated	ENSG00000129451	3.63446	1.00468	0.276431	2.00649	0.124155
TNBC	Upregulated	ENSG00000135736	3.63443	0.269628	0.0741871	1.2055	0.124155
TNBC	Upregulated	ENSG00000213064	3.63421	0.293407	0.0807348	1.22553	0.124155
TNBC	Upregulated	ENSG00000147202	3.63011	0.206934	0.0570048	1.15423	0.124155
TNBC	Upregulated	ENSG00000232810	3.62893	0.525912	0.144922	1.43984	0.124155
TNBC	Upregulated	ENSG00000143319	3.62874	0.175091	0.0482511	1.12904	0.124155
TNBC	Upregulated	ENSG00000143126	3.6286	0.383432	0.105669	1.30444	0.124155
TNBC	Upregulated	ENSG00000136928	3.628	0.690321	0.190276	1.61364	0.124155
TNBC	Upregulated	ENSG00000196739	3.62685	0.44974	0.124003	1.36579	0.124155
TNBC	Upregulated	ENSG00000011260	3.62526	0.158319	0.043671	1.11599	0.124155
TNBC	Upregulated	ENSG00000133739	3.62491	0.308949	0.0852293	1.2388	0.124155
TNBC	Upregulated	ENSG00000126561	3.62459	0.269853	0.0744507	1.20569	0.124155
TNBC	Upregulated	ENSG00000002016	3.62402	0.250231	0.0690478	1.1894	0.124155
TNBC	Upregulated	ENSG00000158457	3.62308	0.308877	0.0852525	1.23874	0.124155
TNBC	Upregulated	ENSG00000186166	3.62285	0.226299	0.0624644	1.16983	0.124155
TNBC	Upregulated	ENSG00000106462	3.6222	0.334035	0.0922189	1.26053	0.124155
TNBC	Upregulated	ENSG00000107105	3.62181	0.590006	0.162903	1.50525	0.124155
TNBC	Upregulated	ENSG00000025156	3.62164	0.194793	0.0537859	1.14456	0.124155
TNBC	Upregulated	ENSG00000112183	3.62115	0.415185	0.114655	1.33347	0.124155
TNBC	Upregulated	ENSG00000268104	3.61963	0.813882	0.224852	1.75794	0.124155
TNBC	Upregulated	ENSG00000160767	3.61936	0.26657	0.073651	1.20294	0.124155
TNBC	Upregulated	ENSG00000263002	3.61884	0.205853	0.0568837	1.15337	0.124155
TNBC	Upregulated	ENSG00000101574	3.61842	0.211188	0.0583646	1.15764	0.124155
TNBC	Upregulated	ENSG00000006555	3.61402	0.368068	0.101844	1.29062	0.124155
TNBC	Upregulated	ENSG00000105011	3.61263	0.322621	0.0893035	1.2506	0.124155
TNBC	Upregulated	ENSG00000163374	3.61243	0.169723	0.0469832	1.12484	0.124155
TNBC	Upregulated	ENSG00000081913	3.61202	0.283039	0.0783602	1.21675	0.124155
TNBC	Upregulated	ENSG00000167323	3.61145	0.219228	0.0607036	1.16411	0.124155
TNBC	Upregulated	ENSG00000117155	3.61084	0.274238	0.0759486	1.20936	0.124155
TNBC	Upregulated	ENSG00000223658	3.60909	0.393472	0.109022	1.31355	0.124155
TNBC	Upregulated	ENSG00000124789	3.60883	0.184011	0.0509889	1.13604	0.124155
TNBC	Upregulated	ENSG00000129667	3.6082	0.286497	0.0794015	1.21967	0.124155
TNBC	Upregulated	ENSG00000136891	3.60749	0.191085	0.0529689	1.14162	0.124155
TNBC	Upregulated	ENSG00000101189	3.60749	0.186875	0.0518019	1.1383	0.124155
TNBC	Upregulated	ENSG00000107014	3.60724	0.406506	0.112692	1.32547	0.124155
TNBC	Upregulated	ENSG00000137875	3.60631	0.425983	0.118122	1.34349	0.124155
TNBC	Upregulated	ENSG00000111666	3.60605	0.322419	0.0894106	1.25043	0.124155
TNBC	Upregulated	ENSG00000100410	3.60537	0.166839	0.0462751	1.1226	0.124155
TNBC	Upregulated	ENSG00000106701	3.6049	0.279488	0.0775299	1.21376	0.124155
TNBC	Upregulated	ENSG00000173193	3.60424	0.330189	0.0916112	1.25718	0.124155
TNBC	Upregulated	ENSG00000152242	3.60352	0.188471	0.052302	1.13956	0.124155
TNBC	Upregulated	ENSG00000203727	3.60238	0.442846	0.122932	1.35928	0.124155
TNBC	Upregulated	ENSG00000174173	3.60062	0.171829	0.0477221	1.12649	0.124155
TNBC	Upregulated	ENSG00000240857	3.60051	0.131286	0.0364631	1.09527	0.124155
TNBC	Upregulated	ENSG00000060491	3.6003	0.190224	0.0528357	1.14094	0.124155
TNBC	Upregulated	ENSG00000118655	3.59956	0.157174	0.0436648	1.1151	0.124155
TNBC	Upregulated	ENSG00000143258	3.59788	0.188837	0.0524858	1.13984	0.124155
TNBC	Upregulated	ENSG00000081985	3.59765	0.649979	0.180667	1.56915	0.124155
TNBC	Upregulated	ENSG00000125347	3.59712	0.39382	0.109482	1.31387	0.124155
TNBC	Upregulated	ENSG00000139053	3.59651	0.0871406	0.0242292	1.06226	0.124155
TNBC	Upregulated	ENSG00000109674	3.59502	0.36976	0.102853	1.29214	0.124155
TNBC	Upregulated	ENSG00000112242	3.59488	0.275808	0.0767223	1.21067	0.124155
TNBC	Upregulated	ENSG00000131931	3.59428	0.133087	0.0370273	1.09664	0.124155
TNBC	Upregulated	ENSG00000269743	3.59425	0.22385	0.0622801	1.16785	0.124155
TNBC	Upregulated	ENSG00000152464	3.59249	0.209886	0.0584235	1.1566	0.124155
TNBC	Upregulated	ENSG00000114120	3.59168	0.17981	0.0500629	1.13273	0.124155
TNBC	Upregulated	ENSG00000174502	3.59121	0.524673	0.146099	1.43861	0.124155
TNBC	Upregulated	ENSG00000063601	3.59073	0.183621	0.0511376	1.13573	0.124155
TNBC	Upregulated	ENSG00000204946	3.58974	0.224458	0.0625278	1.16834	0.124155
TNBC	Upregulated	ENSG00000196345	3.58953	0.240019	0.0668665	1.18101	0.124155
TNBC	Upregulated	ENSG00000274349	3.58949	0.205669	0.0572975	1.15322	0.124155
TNBC	Upregulated	ENSG00000141568	3.58895	0.206691	0.0575909	1.15404	0.124155
TNBC	Upregulated	ENSG00000166822	3.58855	0.163232	0.0454868	1.11979	0.124155
TNBC	Upregulated	ENSG00000065978	3.58743	0.192298	0.0536033	1.14258	0.124155
TNBC	Upregulated	ENSG00000101680	3.58706	0.418543	0.116681	1.33658	0.124155
TNBC	Upregulated	ENSG00000152558	3.58649	0.250754	0.0699162	1.18983	0.124155
TNBC	Upregulated	ENSG00000180988	3.58646	0.207329	0.0578089	1.15455	0.124155
TNBC	Upregulated	ENSG00000198929	3.58543	0.371037	0.103484	1.29328	0.124155
TNBC	Upregulated	ENSG00000134077	3.58506	0.149806	0.0417862	1.10942	0.124155
TNBC	Upregulated	ENSG00000164687	3.585	0.395435	0.110303	1.31534	0.124155
TNBC	Upregulated	ENSG00000169087	3.58391	0.167104	0.0466261	1.1228	0.124155
TNBC	Upregulated	ENSG00000143499	3.58336	0.215565	0.0601573	1.16116	0.124155
TNBC	Upregulated	ENSG00000152767	3.58261	0.284597	0.0794384	1.21807	0.124155
TNBC	Upregulated	ENSG00000186007	3.58107	0.8033	0.224318	1.74509	0.124155
TNBC	Upregulated	ENSG00000239900	3.58033	0.174174	0.0486474	1.12832	0.124155
TNBC	Upregulated	ENSG00000085382	3.58003	0.227874	0.0636514	1.17111	0.124155
TNBC	Upregulated	ENSG00000111445	3.57811	0.203436	0.0568559	1.15144	0.124155
TNBC	Upregulated	ENSG00000118849	3.57775	0.598887	0.167392	1.51455	0.124155
TNBC	Upregulated	ENSG00000174371	3.57702	0.390815	0.109257	1.31113	0.124155
TNBC	Upregulated	ENSG00000115825	3.57536	0.21751	0.0608358	1.16273	0.124155
TNBC	Upregulated	ENSG00000154781	3.57456	0.136007	0.0380484	1.09886	0.124155
TNBC	Upregulated	ENSG00000171861	3.57338	0.166989	0.0467314	1.12271	0.124155
TNBC	Upregulated	ENSG00000170836	3.57165	0.167295	0.0468396	1.12295	0.124155
TNBC	Upregulated	ENSG00000134222	3.57083	0.307374	0.0860793	1.23745	0.124155
TNBC	Upregulated	ENSG00000169607	3.57063	0.355042	0.0994339	1.27902	0.124155
TNBC	Upregulated	ENSG00000166439	3.56942	0.151029	0.042312	1.11036	0.124155
TNBC	Upregulated	ENSG00000124535	3.56885	0.20579	0.0576627	1.15332	0.124155
TNBC	Upregulated	ENSG00000106723	3.56848	0.144424	0.0404722	1.10529	0.124155
TNBC	Upregulated	ENSG00000197632	3.56778	0.799477	0.224082	1.74047	0.124155
TNBC	Upregulated	ENSG00000178199	3.56727	0.33037	0.0926112	1.25734	0.124155
TNBC	Upregulated	ENSG00000189007	3.56577	0.330573	0.0927073	1.25751	0.124155
TNBC	Upregulated	ENSG00000127586	3.5642	0.357552	0.100317	1.28125	0.124155
TNBC	Upregulated	ENSG00000132952	3.5638	0.178136	0.0499849	1.13142	0.124155
TNBC	Upregulated	ENSG00000143476	3.56356	0.329053	0.0923383	1.25619	0.124155
TNBC	Upregulated	ENSG00000111203	3.56323	0.234307	0.065757	1.17634	0.124155
TNBC	Upregulated	ENSG00000092929	3.56235	0.396437	0.111285	1.31625	0.124155
TNBC	Upregulated	ENSG00000116771	3.56173	0.345148	0.0969047	1.27028	0.124155
TNBC	Upregulated	ENSG00000158161	3.56167	0.148482	0.0416888	1.1084	0.124155
TNBC	Upregulated	ENSG00000099810	3.56077	0.262617	0.073753	1.19965	0.124155
TNBC	Upregulated	ENSG00000197603	3.55839	0.223181	0.0627197	1.1673	0.124155
TNBC	Upregulated	ENSG00000134470	3.55828	0.311307	0.0874881	1.24083	0.124155
TNBC	Upregulated	ENSG00000113387	3.55827	0.208045	0.0584681	1.15512	0.124155
TNBC	Upregulated	ENSG00000177917	3.55769	0.204931	0.0576022	1.15263	0.124155
TNBC	Upregulated	ENSG00000100749	3.5575	0.206627	0.0580822	1.15399	0.124155
TNBC	Upregulated	ENSG00000187533	3.55748	0.592059	0.166426	1.5074	0.124155
TNBC	Upregulated	ENSG00000175793	3.55626	0.50594	0.142268	1.42005	0.124155
TNBC	Upregulated	ENSG00000108961	3.55553	0.234285	0.0658931	1.17632	0.124155
TNBC	Upregulated	ENSG00000152253	3.55436	0.37282	0.104891	1.29488	0.124155
TNBC	Upregulated	ENSG00000135052	3.55291	0.250589	0.0705306	1.18969	0.124155
TNBC	Upregulated	ENSG00000243667	3.55232	0.128499	0.0361733	1.09316	0.124155
TNBC	Upregulated	ENSG00000175564	3.5523	0.275455	0.0775428	1.21038	0.124155
TNBC	Upregulated	ENSG00000087995	3.55209	0.152343	0.0428882	1.11137	0.124155
TNBC	Upregulated	ENSG00000104369	3.55191	0.399478	0.112469	1.31903	0.124155
TNBC	Upregulated	ENSG00000134602	3.55137	0.321475	0.0905215	1.24961	0.124155
TNBC	Upregulated	ENSG00000060237	3.54539	0.18752	0.0528912	1.1388	0.124155
TNBC	Upregulated	ENSG00000084207	3.5453	0.306366	0.0864148	1.23659	0.124155
TNBC	Upregulated	ENSG00000008838	3.54487	0.14509	0.0409297	1.1058	0.124155
TNBC	Upregulated	ENSG00000251192	3.54442	0.191164	0.0539338	1.14168	0.124155
TNBC	Upregulated	ENSG00000149089	3.54437	0.212912	0.0600705	1.15903	0.124155
TNBC	Upregulated	ENSG00000164134	3.5442	0.17422	0.0491563	1.12835	0.124155
TNBC	Upregulated	ENSG00000129534	3.54305	0.196412	0.0554359	1.14585	0.124155
TNBC	Upregulated	ENSG00000115290	3.54232	0.614514	0.173478	1.53104	0.124155
TNBC	Upregulated	ENSG00000087087	3.54087	0.145461	0.0410807	1.10608	0.124155
TNBC	Upregulated	ENSG00000167302	3.54074	0.224498	0.0634041	1.16837	0.124155
TNBC	Upregulated	ENSG00000136485	3.54019	0.14238	0.0402183	1.10372	0.124155
TNBC	Upregulated	ENSG00000151849	3.5393	0.196255	0.0554502	1.14572	0.124155
TNBC	Upregulated	ENSG00000078142	3.53853	0.185783	0.0525029	1.13743	0.124155
TNBC	Upregulated	ENSG00000101945	3.53773	0.217032	0.0613477	1.16234	0.124155
TNBC	Upregulated	ENSG00000056586	3.53767	0.149703	0.0423168	1.10934	0.124155
TNBC	Upregulated	ENSG00000023445	3.53759	0.461286	0.130396	1.37677	0.124155
TNBC	Upregulated	ENSG00000163596	3.53743	0.328718	0.0929257	1.2559	0.124155
TNBC	Upregulated	ENSG00000183624	3.5374	0.185891	0.0525501	1.13752	0.124155
TNBC	Upregulated	ENSG00000258315	3.53504	0.178111	0.0503846	1.1314	0.124155
TNBC	Upregulated	ENSG00000077150	3.5338	0.239635	0.0678121	1.18069	0.124155
TNBC	Upregulated	ENSG00000145428	3.5329	0.399841	0.113176	1.31936	0.124155
TNBC	Upregulated	ENSG00000138031	3.53288	0.251266	0.0711221	1.19025	0.124155
TNBC	Upregulated	ENSG00000147010	3.53257	0.258368	0.0731388	1.19612	0.124155
TNBC	Upregulated	ENSG00000134461	3.52715	0.198338	0.0562318	1.14738	0.124155
TNBC	Upregulated	ENSG00000049618	3.52688	0.163114	0.0462487	1.1197	0.124155
TNBC	Upregulated	ENSG00000213930	3.52657	0.221455	0.0627962	1.16591	0.124155
TNBC	Upregulated	ENSG00000155755	3.52524	0.192466	0.0545967	1.14272	0.124155
TNBC	Upregulated	ENSG00000116584	3.52485	0.220577	0.0625777	1.1652	0.124155
TNBC	Upregulated	ENSG00000275052	3.52413	0.146956	0.0417	1.10723	0.124155
TNBC	Upregulated	ENSG00000115504	3.524	0.191066	0.0542185	1.14161	0.124155
TNBC	Upregulated	ENSG00000164099	3.52352	0.658927	0.187008	1.57891	0.124155
TNBC	Upregulated	ENSG00000160584	3.52187	0.153217	0.0435045	1.11205	0.124155
TNBC	Upregulated	ENSG00000066468	3.52177	0.604056	0.171521	1.51998	0.124155
TNBC	Upregulated	ENSG00000056736	3.52099	0.455707	0.129426	1.37145	0.124155
TNBC	Upregulated	ENSG00000138668	3.52049	0.156533	0.0444633	1.11461	0.124155
TNBC	Upregulated	ENSG00000163584	3.51861	0.296846	0.0843646	1.22846	0.124155
TNBC	Upregulated	ENSG00000172575	3.51778	0.424739	0.120741	1.34233	0.124155
TNBC	Upregulated	ENSG00000213281	3.51701	0.263446	0.0749062	1.20034	0.124155
TNBC	Upregulated	ENSG00000131323	3.51698	0.175312	0.0498474	1.12921	0.124155
TNBC	Upregulated	ENSG00000178295	3.51663	0.234347	0.0666397	1.17637	0.124155
TNBC	Upregulated	ENSG00000055957	3.5161	0.175762	0.0499877	1.12956	0.124155
TNBC	Upregulated	ENSG00000070495	3.51598	0.185742	0.0528281	1.1374	0.124155
TNBC	Upregulated	ENSG00000131019	3.51584	0.434831	0.123678	1.35175	0.124155
TNBC	Upregulated	ENSG00000150753	3.51555	0.206355	0.0586978	1.15377	0.124155
TNBC	Upregulated	ENSG00000163218	3.51506	0.506506	0.144096	1.42061	0.124155
TNBC	Upregulated	ENSG00000160679	3.51394	0.158222	0.0450269	1.11591	0.124155
TNBC	Upregulated	ENSG00000124207	3.51372	0.204046	0.0580712	1.15192	0.124155
TNBC	Upregulated	ENSG00000183856	3.51128	0.413722	0.117826	1.33212	0.124155
TNBC	Upregulated	ENSG00000155754	3.5104	0.284966	0.0811776	1.21838	0.124155
TNBC	Upregulated	ENSG00000132646	3.51016	0.23652	0.0673816	1.17815	0.124155
TNBC	Upregulated	ENSG00000018699	3.50915	0.14785	0.0421326	1.10792	0.124155
TNBC	Upregulated	ENSG00000175893	3.50909	0.216657	0.0617417	1.16204	0.124155
TNBC	Upregulated	ENSG00000184445	3.50761	0.242814	0.0692249	1.1833	0.124155
TNBC	Upregulated	ENSG00000100146	3.50727	1.08282	0.308736	2.11818	0.124155
TNBC	Upregulated	ENSG00000115355	3.50612	0.249475	0.0711543	1.18877	0.124155
TNBC	Upregulated	ENSG00000176390	3.50565	0.184665	0.0526764	1.13655	0.124155
TNBC	Upregulated	ENSG00000144852	3.50414	0.204535	0.0583695	1.15231	0.124155
TNBC	Upregulated	ENSG00000135587	3.50407	0.199563	0.0569519	1.14835	0.124155
TNBC	Upregulated	ENSG00000239887	3.50391	0.421439	0.120277	1.33926	0.124155
TNBC	Upregulated	ENSG00000151746	3.5036	0.254921	0.0727598	1.19327	0.124155
TNBC	Upregulated	ENSG00000164749	3.50268	0.460827	0.131564	1.37633	0.124155
TNBC	Upregulated	ENSG00000188501	3.5025	0.393338	0.112302	1.31343	0.124155
TNBC	Upregulated	ENSG00000121742	3.50184	0.585242	0.167124	1.50029	0.124155
TNBC	Upregulated	ENSG00000100162	3.50184	0.350358	0.10005	1.27488	0.124155
TNBC	Upregulated	ENSG00000163923	3.50181	0.326353	0.0931954	1.25384	0.124155
TNBC	Upregulated	ENSG00000188060	3.50115	0.262678	0.0750261	1.1997	0.124155
TNBC	Upregulated	ENSG00000189334	3.50021	0.673949	0.192545	1.59543	0.124155
TNBC	Upregulated	ENSG00000134597	3.49986	0.126965	0.0362773	1.09199	0.124155
TNBC	Upregulated	ENSG00000184613	3.49974	0.46441	0.132699	1.37975	0.124155
TNBC	Upregulated	ENSG00000206384	3.49968	0.500326	0.142964	1.41453	0.124155
TNBC	Upregulated	ENSG00000131849	3.49783	0.29702	0.0849156	1.2286	0.124155
TNBC	Upregulated	ENSG00000117069	3.49651	0.506413	0.144834	1.42051	0.124155
TNBC	Upregulated	ENSG00000143614	3.49627	0.172436	0.0493201	1.12696	0.124155
TNBC	Upregulated	ENSG00000135519	3.4961	0.301551	0.0862536	1.23247	0.124155
TNBC	Upregulated	ENSG00000157404	3.49583	0.540088	0.154495	1.45406	0.124155
TNBC	Upregulated	ENSG00000187554	3.49559	0.279161	0.0798607	1.21349	0.124155
TNBC	Upregulated	ENSG00000141837	3.49445	0.300537	0.0860039	1.2316	0.124155
TNBC	Upregulated	ENSG00000112249	3.49417	0.165722	0.0474282	1.12173	0.124155
TNBC	Upregulated	ENSG00000168303	3.494	0.144125	0.0412495	1.10506	0.124155
TNBC	Upregulated	ENSG00000111364	3.49381	0.171373	0.0490503	1.12613	0.124155
TNBC	Upregulated	ENSG00000173207	3.4929	0.269307	0.0771012	1.20523	0.124155
TNBC	Upregulated	ENSG00000205937	3.49265	0.16504	0.0472534	1.1212	0.124155
TNBC	Upregulated	ENSG00000177370	3.49176	0.126293	0.0361688	1.09149	0.124155
TNBC	Upregulated	ENSG00000165609	3.49047	0.239866	0.0687203	1.18088	0.124155
TNBC	Upregulated	ENSG00000137338	3.49046	0.276832	0.0793109	1.21153	0.124155
TNBC	Upregulated	ENSG00000108395	3.49018	0.175622	0.0503188	1.12945	0.124155
TNBC	Upregulated	ENSG00000122482	3.48957	0.178394	0.051122	1.13162	0.124155
TNBC	Upregulated	ENSG00000079950	3.48818	0.152347	0.043675	1.11138	0.124155
TNBC	Upregulated	ENSG00000204542	3.48779	0.849384	0.24353	1.80173	0.124155
TNBC	Upregulated	ENSG00000183778	3.48738	0.430464	0.123435	1.34767	0.124155
TNBC	Upregulated	ENSG00000144580	3.48699	0.216936	0.0622131	1.16226	0.124155
TNBC	Upregulated	ENSG00000112039	3.48656	0.258932	0.0742655	1.19659	0.124155
TNBC	Upregulated	ENSG00000186416	3.48641	0.162244	0.0465362	1.11903	0.124155
TNBC	Upregulated	ENSG00000112182	3.48487	0.310646	0.0891413	1.24026	0.124155
TNBC	Upregulated	ENSG00000120370	3.4848	0.189298	0.054321	1.14021	0.124155
TNBC	Upregulated	ENSG00000126767	3.48438	0.148212	0.042536	1.10819	0.124155
TNBC	Upregulated	ENSG00000176399	3.48422	0.379287	0.108859	1.3007	0.124155
TNBC	Upregulated	ENSG00000129071	3.48384	0.145205	0.0416795	1.10589	0.124155
TNBC	Upregulated	ENSG00000119403	3.48378	0.263407	0.0756095	1.20031	0.124155
TNBC	Upregulated	ENSG00000240065	3.48342	0.412672	0.118468	1.33115	0.124155
TNBC	Upregulated	ENSG00000070501	3.48267	0.239005	0.0686269	1.18018	0.124155
TNBC	Upregulated	ENSG00000184349	3.48265	0.428985	0.123178	1.34629	0.124155
TNBC	Upregulated	ENSG00000166965	3.482	0.256177	0.0735717	1.19431	0.124155
TNBC	Upregulated	ENSG00000117013	3.48194	0.51073	0.14668	1.42477	0.124155
TNBC	Upregulated	ENSG00000185436	3.48125	0.30304	0.087049	1.23374	0.124155
TNBC	Upregulated	ENSG00000135222	3.48094	0.474599	0.136342	1.38953	0.124155
TNBC	Upregulated	ENSG00000163644	3.48085	0.271613	0.0780307	1.20716	0.124155
TNBC	Upregulated	ENSG00000153187	3.48001	0.143188	0.041146	1.10434	0.124155
TNBC	Upregulated	ENSG00000117877	3.47956	0.305278	0.0877348	1.23566	0.124155
TNBC	Upregulated	ENSG00000155561	3.47887	0.20609	0.0592405	1.15356	0.124155
TNBC	Upregulated	ENSG00000106477	3.47697	0.187787	0.0540088	1.13902	0.124155
TNBC	Upregulated	ENSG00000178105	3.4752	0.178157	0.0512653	1.13144	0.124155
TNBC	Upregulated	ENSG00000186998	3.47469	0.525954	0.151367	1.43989	0.124155
TNBC	Upregulated	ENSG00000154856	3.47376	0.410606	0.118202	1.32924	0.124155
TNBC	Upregulated	ENSG00000142544	3.47213	0.222606	0.0641124	1.16684	0.124155
TNBC	Upregulated	ENSG00000111196	3.47181	0.243044	0.070005	1.18349	0.124155
TNBC	Upregulated	ENSG00000183496	3.47167	0.271005	0.0780617	1.20665	0.124155
TNBC	Upregulated	ENSG00000143498	3.47165	0.239774	0.0690665	1.18081	0.124155
TNBC	Upregulated	ENSG00000167721	3.47022	0.160351	0.0462078	1.11756	0.124155
TNBC	Upregulated	ENSG00000179151	3.46953	0.135766	0.0391309	1.09868	0.124155
TNBC	Upregulated	ENSG00000119772	3.46912	0.231827	0.0668258	1.17432	0.124155
TNBC	Upregulated	ENSG00000160256	3.46783	0.258477	0.0745359	1.19622	0.124155
TNBC	Upregulated	ENSG00000075336	3.46748	0.185208	0.0534127	1.13698	0.124155
TNBC	Upregulated	ENSG00000011258	3.46742	0.203439	0.0586715	1.15144	0.124155
TNBC	Upregulated	ENSG00000273820	3.46615	0.173448	0.0500405	1.12775	0.124155
TNBC	Upregulated	ENSG00000156509	3.46612	0.279316	0.0805847	1.21362	0.124155
TNBC	Upregulated	ENSG00000113569	3.46555	0.210751	0.0608132	1.15729	0.124155
TNBC	Upregulated	ENSG00000214753	3.46538	0.0991335	0.0286068	1.07113	0.124155
TNBC	Upregulated	ENSG00000130204	3.46492	0.236521	0.0682616	1.17815	0.124155
TNBC	Upregulated	ENSG00000071626	3.46448	0.15746	0.0454499	1.11532	0.124155
TNBC	Upregulated	ENSG00000138778	3.46312	0.362674	0.104725	1.28581	0.124155
TNBC	Upregulated	ENSG00000283473	3.46134	0.268181	0.0774789	1.20429	0.124155
TNBC	Upregulated	ENSG00000151572	3.46043	0.273657	0.0790817	1.20887	0.124155
TNBC	Upregulated	ENSG00000136247	3.46007	0.189555	0.0547835	1.14041	0.124155
TNBC	Upregulated	ENSG00000118402	3.45885	0.411585	0.118995	1.33015	0.124155
TNBC	Upregulated	ENSG00000170312	3.45861	0.329945	0.095398	1.25697	0.124155
TNBC	Upregulated	ENSG00000109911	3.45835	0.236804	0.0684731	1.17838	0.124155
TNBC	Upregulated	ENSG00000187566	3.45813	0.241458	0.0698234	1.18219	0.124155
TNBC	Upregulated	ENSG00000139714	3.45733	0.466051	0.134801	1.38132	0.124155
TNBC	Upregulated	ENSG00000138442	3.45561	0.165458	0.0478809	1.12152	0.124155
TNBC	Upregulated	ENSG00000115241	3.45504	0.145466	0.0421025	1.10609	0.124155
TNBC	Upregulated	ENSG00000102043	3.45427	0.269795	0.0781047	1.20564	0.124155
TNBC	Upregulated	ENSG00000146013	3.45392	0.687199	0.198962	1.61015	0.124155
TNBC	Upregulated	ENSG00000166451	3.45378	0.247554	0.0716762	1.18719	0.124155
TNBC	Upregulated	ENSG00000101190	3.45314	0.170001	0.049231	1.12506	0.124155
TNBC	Upregulated	ENSG00000134758	3.45301	0.193387	0.0560053	1.14345	0.124155
TNBC	Upregulated	ENSG00000106355	3.45284	0.170382	0.0493456	1.12536	0.124155
TNBC	Upregulated	ENSG00000204366	3.44878	0.293238	0.0850266	1.22539	0.124155
TNBC	Upregulated	ENSG00000158711	3.44656	0.175556	0.0509365	1.1294	0.124155
TNBC	Upregulated	ENSG00000106125	3.44622	0.231466	0.067165	1.17403	0.124155
TNBC	Upregulated	ENSG00000064102	3.44574	0.21676	0.0629066	1.16212	0.124155
TNBC	Upregulated	ENSG00000259511	3.44391	0.277661	0.0806239	1.21223	0.124155
TNBC	Upregulated	ENSG00000141574	3.44352	0.419945	0.121952	1.33788	0.124155
TNBC	Upregulated	ENSG00000087365	3.44334	0.113221	0.0328811	1.08164	0.124155
TNBC	Upregulated	ENSG00000147118	3.44325	0.184507	0.0535852	1.13643	0.124155
TNBC	Upregulated	ENSG00000275342	3.44229	0.233393	0.0678016	1.1756	0.124155
TNBC	Upregulated	ENSG00000198841	3.44086	0.15105	0.0438989	1.11038	0.124155
TNBC	Upregulated	ENSG00000078668	3.43981	0.199715	0.05806	1.14847	0.124155
TNBC	Upregulated	ENSG00000119397	3.43938	0.227487	0.0661419	1.17079	0.124155
TNBC	Upregulated	ENSG00000162374	3.43805	0.237592	0.0691067	1.17902	0.124155
TNBC	Upregulated	ENSG00000115816	3.43798	0.146625	0.0426485	1.10698	0.124155
TNBC	Upregulated	ENSG00000128789	3.4361	0.140101	0.0407732	1.10198	0.124155
TNBC	Upregulated	ENSG00000119969	3.4343	0.290003	0.0844431	1.22264	0.124155
TNBC	Upregulated	ENSG00000116903	3.4333	0.132434	0.0385734	1.09614	0.124155
TNBC	Upregulated	ENSG00000173918	3.43251	0.362125	0.105499	1.28532	0.124155
TNBC	Upregulated	ENSG00000261115	3.43241	0.456192	0.132907	1.37192	0.124155
TNBC	Upregulated	ENSG00000188612	3.42983	0.158356	0.0461701	1.11601	0.124155
TNBC	Upregulated	ENSG00000176148	3.42944	0.184762	0.0538754	1.13663	0.124155
TNBC	Upregulated	ENSG00000170542	3.42934	0.292349	0.0852494	1.22463	0.124155
TNBC	Upregulated	ENSG00000198522	3.42934	0.152709	0.04453	1.11165	0.124155
TNBC	Upregulated	ENSG00000177084	3.42751	0.206684	0.0603016	1.15403	0.189238
TNBC	Upregulated	ENSG00000171492	3.42697	0.275708	0.0804522	1.21059	0.189238
TNBC	Upregulated	ENSG00000100142	3.42678	0.270777	0.0790181	1.20646	0.189238
TNBC	Upregulated	ENSG00000105058	3.42629	0.122816	0.0358453	1.08886	0.189238
TNBC	Upregulated	ENSG00000176444	3.42627	0.170505	0.049764	1.12545	0.189238
TNBC	Upregulated	ENSG00000114547	3.42574	0.916209	0.267449	1.88715	0.189238
TNBC	Upregulated	ENSG00000164211	3.42566	0.277189	0.0809156	1.21183	0.189238
TNBC	Upregulated	ENSG00000117616	3.42418	0.255171	0.0745203	1.19348	0.189238
TNBC	Upregulated	ENSG00000132017	3.42373	0.225452	0.0658498	1.16914	0.189238
TNBC	Upregulated	ENSG00000171462	3.4231	0.363562	0.106209	1.2866	0.189238
TNBC	Upregulated	ENSG00000165359	3.42243	0.249851	0.073004	1.18908	0.189238
TNBC	Upregulated	ENSG00000187186	3.42064	0.322129	0.094172	1.25017	0.189238
TNBC	Upregulated	ENSG00000163864	3.42001	0.36678	0.107245	1.28947	0.189238
TNBC	Upregulated	ENSG00000119715	3.4199	0.206009	0.0602384	1.15349	0.189238
TNBC	Upregulated	ENSG00000118420	3.41968	0.232313	0.0679342	1.17472	0.189238
TNBC	Upregulated	ENSG00000187959	3.41945	0.345666	0.101088	1.27074	0.189238
TNBC	Upregulated	ENSG00000100077	3.41913	0.219386	0.0641642	1.16424	0.189238
TNBC	Upregulated	ENSG00000168566	3.41905	0.179275	0.052434	1.13231	0.189238
TNBC	Upregulated	ENSG00000134905	3.41889	0.191919	0.0561349	1.14228	0.189238
TNBC	Upregulated	ENSG00000134775	3.41865	0.377224	0.110343	1.29884	0.189238
TNBC	Upregulated	ENSG00000141646	3.41719	0.161807	0.0473509	1.11869	0.189238
TNBC	Upregulated	ENSG00000101412	3.41643	0.341336	0.0999102	1.26693	0.189238
TNBC	Upregulated	ENSG00000171291	3.4164	0.288597	0.084474	1.22145	0.189238
TNBC	Upregulated	ENSG00000005302	3.41617	0.153898	0.0450499	1.11257	0.189238
TNBC	Upregulated	ENSG00000107362	3.41608	0.150771	0.0441358	1.11016	0.189238
TNBC	Upregulated	ENSG00000010361	3.41607	0.255897	0.0749098	1.19408	0.189238
TNBC	Upregulated	ENSG00000159147	3.41515	0.235588	0.0689832	1.17739	0.189238
TNBC	Upregulated	ENSG00000161202	3.41445	0.160622	0.0470417	1.11777	0.189238
TNBC	Upregulated	ENSG00000197696	3.41261	0.320079	0.0937932	1.2484	0.189238
TNBC	Upregulated	ENSG00000203877	3.4125	0.325413	0.0953592	1.25302	0.189238
TNBC	Upregulated	ENSG00000146350	3.41114	0.264685	0.0775944	1.20137	0.189238
TNBC	Upregulated	ENSG00000078043	3.41045	0.184181	0.0540048	1.13617	0.189238
TNBC	Upregulated	ENSG00000159228	3.40908	0.239187	0.0701617	1.18033	0.189238
TNBC	Upregulated	ENSG00000050344	3.40907	0.360565	0.105766	1.28393	0.189238
TNBC	Upregulated	ENSG00000057608	3.40868	0.181686	0.053301	1.13421	0.189238
TNBC	Upregulated	ENSG00000115758	3.40852	0.273843	0.0803408	1.20902	0.189238
TNBC	Upregulated	ENSG00000119203	3.40827	0.169899	0.0498492	1.12498	0.189238
TNBC	Upregulated	ENSG00000162869	3.40702	0.128452	0.0377023	1.09312	0.189238
TNBC	Upregulated	ENSG00000003987	3.40699	0.353383	0.103723	1.27755	0.189238
TNBC	Upregulated	ENSG00000204856	3.40655	0.298034	0.0874885	1.22947	0.189238
TNBC	Upregulated	ENSG00000133773	3.4025	0.142708	0.0419421	1.10398	0.189238
TNBC	Upregulated	ENSG00000196305	3.40193	0.1552	0.0456213	1.11358	0.189238
TNBC	Upregulated	ENSG00000114346	3.4005	0.2703	0.0794883	1.20606	0.189238
TNBC	Upregulated	ENSG00000034053	3.4002	0.389932	0.114679	1.31033	0.189238
TNBC	Upregulated	ENSG00000115155	3.39982	0.361455	0.106316	1.28472	0.189238
TNBC	Upregulated	ENSG00000162650	3.39875	0.252993	0.0744372	1.19168	0.189238
TNBC	Upregulated	ENSG00000185483	3.39846	0.288051	0.0847592	1.22099	0.189238
TNBC	Upregulated	ENSG00000183943	3.39817	0.300052	0.0882981	1.23119	0.189238
TNBC	Upregulated	ENSG00000127191	3.39741	0.241353	0.0710401	1.1821	0.189238
TNBC	Upregulated	ENSG00000180198	3.39604	0.195931	0.0576941	1.14546	0.189238
TNBC	Upregulated	ENSG00000132694	3.39564	0.164114	0.0483308	1.12048	0.189238
TNBC	Upregulated	ENSG00000165264	3.39355	0.16027	0.047228	1.1175	0.189238
TNBC	Upregulated	ENSG00000146151	3.39229	0.40113	0.118248	1.32054	0.189238
TNBC	Upregulated	ENSG00000111344	3.39224	0.504487	0.148718	1.41862	0.189238
TNBC	Upregulated	ENSG00000137074	3.39201	0.15173	0.0447316	1.1109	0.189238
TNBC	Upregulated	ENSG00000159208	3.39188	0.474815	0.139986	1.38974	0.189238
TNBC	Upregulated	ENSG00000111912	3.39019	0.257355	0.0759117	1.19529	0.189238
TNBC	Upregulated	ENSG00000111850	3.38953	0.192323	0.0567405	1.1426	0.189238
TNBC	Upregulated	ENSG00000164107	3.389	0.382199	0.112776	1.30333	0.189238
TNBC	Upregulated	ENSG00000102606	3.38819	0.147488	0.0435301	1.10764	0.189238
TNBC	Upregulated	ENSG00000198947	3.38727	0.398673	0.117698	1.31829	0.189238
TNBC	Upregulated	ENSG00000160193	3.38575	0.227676	0.0672455	1.17095	0.189238
TNBC	Upregulated	ENSG00000133111	3.38403	0.195829	0.0578686	1.14538	0.189238
TNBC	Upregulated	ENSG00000143514	3.38361	0.253155	0.074818	1.19181	0.189238
TNBC	Upregulated	ENSG00000151461	3.38236	0.1816	0.0536902	1.13414	0.189238
TNBC	Upregulated	ENSG00000120334	3.38216	0.23328	0.0689737	1.1755	0.189238
TNBC	Upregulated	ENSG00000164841	3.38214	0.351083	0.103805	1.27552	0.189238
TNBC	Upregulated	ENSG00000152104	3.38131	0.251797	0.0744673	1.19069	0.189238
TNBC	Upregulated	ENSG00000124159	3.38103	0.508774	0.150479	1.42284	0.189238
TNBC	Upregulated	ENSG00000145365	3.38066	0.217201	0.064248	1.16248	0.189238
TNBC	Upregulated	ENSG00000180509	3.38052	0.305092	0.0902498	1.2355	0.189238
TNBC	Upregulated	ENSG00000131153	3.37647	0.302572	0.0896121	1.23334	0.189238
TNBC	Upregulated	ENSG00000156150	3.37623	0.495298	0.146701	1.40961	0.189238
TNBC	Upregulated	ENSG00000134698	3.3755	0.16671	0.0493882	1.1225	0.189238
TNBC	Upregulated	ENSG00000111667	3.37492	0.191351	0.0566979	1.14183	0.189238
TNBC	Upregulated	ENSG00000101544	3.37351	0.140815	0.0417414	1.10253	0.189238
TNBC	Upregulated	ENSG00000163599	3.37345	0.459754	0.136286	1.37531	0.189238
TNBC	Upregulated	ENSG00000130309	3.37046	0.190575	0.0565427	1.14122	0.189238
TNBC	Upregulated	ENSG00000137822	3.37041	0.148033	0.0439212	1.10806	0.189238
TNBC	Upregulated	ENSG00000022567	3.37014	0.244674	0.0726005	1.18482	0.189238
TNBC	Upregulated	ENSG00000154743	3.36992	0.170928	0.0507217	1.12578	0.189238
TNBC	Upregulated	ENSG00000173894	3.36967	0.403511	0.119748	1.32272	0.189238
TNBC	Upregulated	ENSG00000116661	3.36943	0.519894	0.154297	1.43385	0.189238
TNBC	Upregulated	ENSG00000196754	3.36869	0.718841	0.213389	1.64586	0.189238
TNBC	Upregulated	ENSG00000166508	3.36812	0.263856	0.0783392	1.20068	0.189238
TNBC	Upregulated	ENSG00000069275	3.3676	0.166587	0.0494674	1.1224	0.189238
TNBC	Upregulated	ENSG00000127804	3.36577	0.1353	0.0401988	1.09832	0.189238
TNBC	Upregulated	ENSG00000092421	3.3657	0.326739	0.097079	1.25418	0.189238
TNBC	Upregulated	ENSG00000243955	3.36559	0.957371	0.284459	1.94177	0.189238
TNBC	Upregulated	ENSG00000241697	3.36503	0.522793	0.15536	1.43673	0.189238
TNBC	Upregulated	ENSG00000157764	3.36498	0.156563	0.0465272	1.11463	0.189238
TNBC	Upregulated	ENSG00000126549	3.36483	0.131487	0.0390768	1.09542	0.189238
TNBC	Upregulated	ENSG00000116478	3.36467	0.154015	0.0457742	1.11266	0.189238
TNBC	Upregulated	ENSG00000196408	3.36404	0.526773	0.15659	1.4407	0.189238
TNBC	Upregulated	ENSG00000014641	3.36178	0.140737	0.0418638	1.10247	0.189238
TNBC	Upregulated	ENSG00000135040	3.36119	0.146425	0.0435635	1.10682	0.189238
TNBC	Upregulated	ENSG00000148843	3.36116	0.166049	0.0494022	1.12198	0.189238
TNBC	Upregulated	ENSG00000164761	3.36111	0.539812	0.160605	1.45378	0.189238
TNBC	Upregulated	ENSG00000183979	3.36104	0.469974	0.13983	1.38508	0.189238
TNBC	Upregulated	ENSG00000102081	3.36099	0.176826	0.0526112	1.13039	0.189238
TNBC	Upregulated	ENSG00000225921	3.36043	0.145296	0.0432374	1.10596	0.189238
TNBC	Upregulated	ENSG00000204160	3.36036	0.218516	0.0650276	1.16354	0.189238
TNBC	Upregulated	ENSG00000147044	3.35952	0.201735	0.0600487	1.15008	0.189238
TNBC	Upregulated	ENSG00000268089	3.35846	0.424223	0.126315	1.34185	0.189238
TNBC	Upregulated	ENSG00000164164	3.35782	0.169191	0.0503871	1.12443	0.189238
TNBC	Upregulated	ENSG00000196141	3.35584	0.200354	0.0597029	1.14898	0.189238
TNBC	Upregulated	ENSG00000169245	3.35504	0.616901	0.183873	1.53358	0.189238
TNBC	Upregulated	ENSG00000135070	3.35489	0.128658	0.0383493	1.09328	0.189238
TNBC	Upregulated	ENSG00000138678	3.35442	0.352564	0.105104	1.27683	0.189238
TNBC	Upregulated	ENSG00000114127	3.35387	0.191614	0.0571321	1.14204	0.189238
TNBC	Upregulated	ENSG00000185875	3.35363	0.296246	0.0883359	1.22795	0.189238
TNBC	Upregulated	ENSG00000136937	3.35339	0.143484	0.0427876	1.10457	0.189238
TNBC	Upregulated	ENSG00000136449	3.35229	0.228267	0.0680928	1.17143	0.189238
TNBC	Upregulated	ENSG00000104980	3.35083	0.182738	0.0545353	1.13504	0.189238
TNBC	Upregulated	ENSG00000164743	3.35055	0.299239	0.0893105	1.2305	0.189238
TNBC	Upregulated	ENSG00000105197	3.35043	0.230488	0.0687938	1.17323	0.189238
TNBC	Upregulated	ENSG00000107201	3.35018	0.332721	0.0993144	1.25939	0.189238
TNBC	Upregulated	ENSG00000101888	3.34828	0.227267	0.0678759	1.17062	0.189238
TNBC	Upregulated	ENSG00000123104	3.34792	0.262702	0.0784672	1.19972	0.189238
TNBC	Upregulated	ENSG00000182993	3.34742	0.23334	0.0697074	1.17555	0.189238
TNBC	Upregulated	ENSG00000173442	3.34642	0.186803	0.0558218	1.13824	0.189238
TNBC	Upregulated	ENSG00000111731	3.34641	0.179852	0.0537448	1.13277	0.189238
TNBC	Upregulated	ENSG00000188883	3.346	0.604101	0.180544	1.52003	0.189238
TNBC	Upregulated	ENSG00000143442	3.34534	0.182331	0.0545031	1.13472	0.189238
TNBC	Upregulated	ENSG00000107104	3.34474	0.322387	0.0963863	1.2504	0.189238
TNBC	Upregulated	ENSG00000196584	3.34452	0.307675	0.0919938	1.23771	0.189238
TNBC	Upregulated	ENSG00000163468	3.34388	0.174011	0.0520386	1.12819	0.189238
TNBC	Upregulated	ENSG00000101004	3.34359	0.29553	0.088387	1.22734	0.189238
TNBC	Upregulated	ENSG00000053372	3.34247	0.164678	0.0492683	1.12092	0.189238
TNBC	Upregulated	ENSG00000114993	3.34245	0.22317	0.0667685	1.1673	0.189238
TNBC	Upregulated	ENSG00000185338	3.34213	0.375016	0.112209	1.29685	0.189238
TNBC	Upregulated	ENSG00000162402	3.34173	0.165746	0.0495987	1.12175	0.189238
TNBC	Upregulated	ENSG00000135913	3.3409	0.166247	0.0497611	1.12214	0.189238
TNBC	Upregulated	ENSG00000108679	3.34024	0.332214	0.0994581	1.25894	0.189238
TNBC	Upregulated	ENSG00000171843	3.33896	0.30713	0.0919837	1.23724	0.189238
TNBC	Upregulated	ENSG00000138386	3.33861	0.195739	0.0586289	1.14531	0.189238
TNBC	Upregulated	ENSG00000225556	3.33771	0.378744	0.113474	1.30021	0.189238
TNBC	Upregulated	ENSG00000009954	3.33728	0.144744	0.0433719	1.10553	0.189238
TNBC	Upregulated	ENSG00000278129	3.3367	0.15521	0.046516	1.11358	0.189238
TNBC	Upregulated	ENSG00000182508	3.33453	0.366619	0.109946	1.28933	0.189238
TNBC	Upregulated	ENSG00000120539	3.33396	0.253687	0.0760918	1.19225	0.189238
TNBC	Upregulated	ENSG00000167306	3.33387	0.329617	0.0988692	1.25668	0.189238
TNBC	Upregulated	ENSG00000135114	3.33382	0.470931	0.141259	1.386	0.189238
TNBC	Upregulated	ENSG00000121316	3.33375	0.25139	0.0754076	1.19035	0.189238
TNBC	Upregulated	ENSG00000126016	3.33364	0.328482	0.0985356	1.25569	0.189238
TNBC	Upregulated	ENSG00000165632	3.33309	0.142092	0.0426306	1.1035	0.189238
TNBC	Upregulated	ENSG00000134321	3.33201	0.465233	0.139625	1.38054	0.189238
TNBC	Upregulated	ENSG00000110756	3.33192	0.156904	0.0470912	1.11489	0.189238
TNBC	Upregulated	ENSG00000080822	3.33037	0.164943	0.0495271	1.12112	0.189238
TNBC	Upregulated	ENSG00000088899	3.32953	0.369347	0.110931	1.29177	0.189238
TNBC	Upregulated	ENSG00000182580	3.32906	0.490307	0.147281	1.40474	0.189238
TNBC	Upregulated	ENSG00000197905	3.32901	0.2739	0.0822767	1.20907	0.189238
TNBC	Upregulated	ENSG00000138376	3.32872	0.231976	0.0696893	1.17444	0.189238
TNBC	Upregulated	ENSG00000184384	3.32866	0.236574	0.0710719	1.17819	0.189238
TNBC	Upregulated	ENSG00000239672	3.32862	0.206124	0.0619246	1.15358	0.189238
TNBC	Upregulated	ENSG00000157703	3.32841	0.507237	0.152396	1.42133	0.189238
TNBC	Upregulated	ENSG00000137106	3.3278	0.17218	0.0517399	1.12676	0.189238
TNBC	Upregulated	ENSG00000109255	3.32584	0.697664	0.20977	1.62188	0.189238
TNBC	Upregulated	ENSG00000146918	3.32328	0.241427	0.0726472	1.18216	0.189238
TNBC	Upregulated	ENSG00000136522	3.32222	0.170365	0.0512803	1.12534	0.189238
TNBC	Upregulated	ENSG00000100918	3.3212	0.357472	0.107633	1.28118	0.189238
TNBC	Upregulated	ENSG00000141642	3.3197	0.167559	0.0504742	1.12316	0.189238
TNBC	Upregulated	ENSG00000048028	3.31952	0.166098	0.0500369	1.12202	0.189238
TNBC	Upregulated	ENSG00000049449	3.31905	0.241161	0.0726596	1.18194	0.189238
TNBC	Upregulated	ENSG00000213516	3.31888	0.135666	0.0408769	1.0986	0.189238
TNBC	Upregulated	ENSG00000213551	3.31554	0.198232	0.0597886	1.14729	0.189238
TNBC	Upregulated	ENSG00000143033	3.31392	0.181895	0.054888	1.13437	0.189238
TNBC	Upregulated	ENSG00000185298	3.31367	0.2003	0.0604466	1.14894	0.189238
TNBC	Upregulated	ENSG00000181788	3.3126	0.171048	0.0516356	1.12588	0.189238
TNBC	Upregulated	ENSG00000177189	3.31231	0.18586	0.0561119	1.13749	0.189238
TNBC	Upregulated	ENSG00000148459	3.31192	0.238278	0.0719457	1.17958	0.189238
TNBC	Upregulated	ENSG00000106392	3.31179	0.208444	0.0629399	1.15544	0.189238
TNBC	Upregulated	ENSG00000256525	3.31164	0.185797	0.0561042	1.13744	0.189238
TNBC	Upregulated	ENSG00000155115	3.311	0.163907	0.0495037	1.12032	0.189238
TNBC	Upregulated	ENSG00000270170	3.31056	0.179372	0.0541819	1.13239	0.189238
TNBC	Upregulated	ENSG00000240542	3.31041	0.0197412	0.00596337	1.01378	0.189238
TNBC	Upregulated	ENSG00000105655	3.31021	0.365247	0.11034	1.2881	0.189238
TNBC	Upregulated	ENSG00000101443	3.30897	0.78387	0.236892	1.72174	0.189238
TNBC	Upregulated	ENSG00000140557	3.30887	0.378206	0.1143	1.29972	0.189238
TNBC	Upregulated	ENSG00000120278	3.30786	0.281971	0.085243	1.21586	0.189238
TNBC	Upregulated	ENSG00000130177	3.30718	0.159887	0.0483455	1.1172	0.189238
TNBC	Upregulated	ENSG00000165138	3.3063	0.302918	0.0916183	1.23364	0.189238
TNBC	Upregulated	ENSG00000142910	3.30607	0.350982	0.106163	1.27543	0.189238
TNBC	Upregulated	ENSG00000126457	3.30606	0.198629	0.0600802	1.14761	0.189238
TNBC	Upregulated	ENSG00000065243	3.30578	0.158507	0.0479483	1.11613	0.189238
TNBC	Upregulated	ENSG00000179051	3.30371	0.172365	0.0521732	1.1269	0.189238
TNBC	Upregulated	ENSG00000117697	3.30347	0.16257	0.0492118	1.11928	0.189238
TNBC	Upregulated	ENSG00000284024	3.30314	0.201643	0.0610458	1.15001	0.189238
TNBC	Upregulated	ENSG00000146463	3.30286	0.153085	0.046349	1.11194	0.189238
TNBC	Upregulated	ENSG00000227507	3.30249	0.534735	0.161918	1.44868	0.189238
TNBC	Upregulated	ENSG00000184194	3.30245	0.316065	0.095706	1.24493	0.189238
TNBC	Upregulated	ENSG00000112763	3.2973	0.165141	0.0500836	1.12128	0.189238
TNBC	Upregulated	ENSG00000137478	3.29689	0.176062	0.0534025	1.1298	0.189238
TNBC	Upregulated	ENSG00000136231	3.29682	0.63424	0.192379	1.55212	0.189238
TNBC	Upregulated	ENSG00000130988	3.29512	0.47285	0.1435	1.38785	0.189238
TNBC	Upregulated	ENSG00000119139	3.29432	0.191838	0.0582328	1.14222	0.189238
TNBC	Upregulated	ENSG00000184465	3.29366	0.293142	0.089002	1.22531	0.189238
TNBC	Upregulated	ENSG00000144834	3.29315	0.433864	0.131747	1.35085	0.189238
TNBC	Upregulated	ENSG00000102054	3.29147	0.185777	0.0564421	1.13743	0.189238
TNBC	Upregulated	ENSG00000112812	3.29107	0.453179	0.1377	1.36905	0.189238
TNBC	Upregulated	ENSG00000187193	3.29082	0.337723	0.102626	1.26376	0.189238
TNBC	Upregulated	ENSG00000155903	3.29008	0.190294	0.0578388	1.141	0.189238
TNBC	Upregulated	ENSG00000151694	3.29002	0.15928	0.0484129	1.11673	0.189238
TNBC	Upregulated	ENSG00000166535	3.28941	0.835892	0.254116	1.78496	0.189238
TNBC	Upregulated	ENSG00000114098	3.28921	0.130437	0.0396562	1.09463	0.189238
TNBC	Upregulated	ENSG00000149179	3.28659	0.1546	0.0470396	1.11311	0.189238
TNBC	Upregulated	ENSG00000257103	3.28626	0.167434	0.0509498	1.12306	0.189238
TNBC	Upregulated	ENSG00000133657	3.28584	0.175504	0.0534121	1.12936	0.189238
TNBC	Upregulated	ENSG00000147905	3.2858	0.160268	0.048776	1.11749	0.189238
TNBC	Upregulated	ENSG00000175054	3.2853	0.154836	0.0471298	1.11329	0.189238
TNBC	Upregulated	ENSG00000116990	3.28406	0.326713	0.0994846	1.25415	0.189238
TNBC	Upregulated	ENSG00000152433	3.28302	0.181051	0.0551478	1.13371	0.189238
TNBC	Upregulated	ENSG00000196704	3.28237	0.15135	0.0461102	1.11061	0.189238
TNBC	Upregulated	ENSG00000130699	3.28181	0.131791	0.0401578	1.09565	0.189238
TNBC	Upregulated	ENSG00000138670	3.2808	0.225044	0.0685941	1.16881	0.189238
TNBC	Upregulated	ENSG00000178053	3.28038	0.300694	0.0916645	1.23174	0.189238
TNBC	Upregulated	ENSG00000196418	3.28002	0.228532	0.0696742	1.17164	0.189238
TNBC	Upregulated	ENSG00000187605	3.27993	0.188319	0.0574156	1.13944	0.189238
TNBC	Upregulated	ENSG00000155158	3.27937	0.221677	0.0675976	1.16609	0.189238
TNBC	Upregulated	ENSG00000186283	3.27907	0.160474	0.0489388	1.11765	0.189238
TNBC	Upregulated	ENSG00000102225	3.27842	0.239953	0.0731916	1.18095	0.189238
TNBC	Upregulated	ENSG00000173848	3.27813	0.26299	0.0802256	1.19996	0.189238
TNBC	Upregulated	ENSG00000162664	3.27775	0.167591	0.05113	1.12318	0.189238
TNBC	Upregulated	ENSG00000170545	3.27593	0.26503	0.0809023	1.20166	0.189238
TNBC	Upregulated	ENSG00000266338	3.27551	0.188049	0.0574104	1.13922	0.189238
TNBC	Upregulated	ENSG00000163235	3.27498	0.370688	0.113188	1.29297	0.189238
TNBC	Upregulated	ENSG00000204632	3.2736	0.488079	0.149095	1.40258	0.189238
TNBC	Upregulated	ENSG00000182446	3.27353	0.152898	0.0467074	1.1118	0.189238
TNBC	Upregulated	ENSG00000196793	3.27259	0.288039	0.0880156	1.22098	0.189238
TNBC	Upregulated	ENSG00000167461	3.27255	0.150714	0.0460541	1.11012	0.189238
TNBC	Upregulated	ENSG00000184428	3.27193	0.244179	0.0746285	1.18442	0.189238
TNBC	Upregulated	ENSG00000143368	3.27174	0.176643	0.0539907	1.13025	0.189238
TNBC	Upregulated	ENSG00000159055	3.26973	0.197151	0.0602956	1.14643	0.189238
TNBC	Upregulated	ENSG00000119285	3.26902	0.192089	0.0587606	1.14242	0.189238
TNBC	Upregulated	ENSG00000168724	3.26879	0.174246	0.053306	1.12837	0.189238
TNBC	Upregulated	ENSG00000146233	3.26811	0.491626	0.150431	1.40603	0.189238
TNBC	Upregulated	ENSG00000114933	3.26768	0.160255	0.0490426	1.11748	0.189238
TNBC	Upregulated	ENSG00000124508	3.26669	0.258268	0.0790611	1.19604	0.189238
TNBC	Upregulated	ENSG00000139154	3.26567	0.173607	0.0531613	1.12787	0.189238
TNBC	Upregulated	ENSG00000168887	3.26564	0.141694	0.0433892	1.1032	0.189238
TNBC	Upregulated	ENSG00000187522	3.26547	0.235047	0.0719795	1.17694	0.189238
TNBC	Upregulated	ENSG00000145287	3.26503	0.512789	0.157055	1.42681	0.189238
TNBC	Upregulated	ENSG00000278662	3.26458	0.266597	0.0816634	1.20297	0.189238
TNBC	Upregulated	ENSG00000185104	3.2642	0.154784	0.0474186	1.11325	0.189238
TNBC	Upregulated	ENSG00000111640	3.26263	0.251484	0.0770801	1.19043	0.189238
TNBC	Upregulated	ENSG00000133106	3.26132	0.352331	0.108033	1.27662	0.189238
TNBC	Upregulated	ENSG00000099256	3.26097	0.39359	0.120697	1.31366	0.189238
TNBC	Upregulated	ENSG00000114491	3.26076	0.136746	0.0419369	1.09942	0.189238
TNBC	Upregulated	ENSG00000105866	3.25888	0.195534	0.0600003	1.14515	0.189238
TNBC	Upregulated	ENSG00000157111	3.25783	0.441345	0.135472	1.35787	0.189238
TNBC	Upregulated	ENSG00000175106	3.25772	0.173741	0.053332	1.12798	0.189238
TNBC	Upregulated	ENSG00000107443	3.25663	0.213757	0.0656374	1.1597	0.189238
TNBC	Upregulated	ENSG00000108443	3.25556	0.135164	0.041518	1.09822	0.189238
TNBC	Upregulated	ENSG00000177302	3.25392	0.125726	0.0386384	1.09106	0.189238
TNBC	Upregulated	ENSG00000136448	3.25328	0.108467	0.033341	1.07808	0.189238
TNBC	Upregulated	ENSG00000167625	3.25106	0.129945	0.0399699	1.09425	0.189238
TNBC	Upregulated	ENSG00000146267	3.25038	0.34693	0.106735	1.27185	0.189238
TNBC	Upregulated	ENSG00000162924	3.25023	0.199305	0.0613203	1.14815	0.189238
TNBC	Upregulated	ENSG00000163660	3.2482	0.186491	0.0574134	1.13799	0.189238
TNBC	Upregulated	ENSG00000187243	3.24672	0.511986	0.157693	1.42601	0.189238
TNBC	Upregulated	ENSG00000182134	3.2451	0.224547	0.0691959	1.16841	0.189238
TNBC	Upregulated	ENSG00000113838	3.2443	0.134557	0.0414749	1.09776	0.189238
TNBC	Upregulated	ENSG00000139734	3.24428	0.339839	0.10475	1.26562	0.189238
TNBC	Upregulated	ENSG00000123219	3.24385	0.318284	0.0981192	1.24685	0.189238
TNBC	Upregulated	ENSG00000175110	3.24373	0.146393	0.0451312	1.1068	0.189238
TNBC	Upregulated	ENSG00000211898	3.24255	0.831529	0.256443	1.77957	0.189238
TNBC	Upregulated	ENSG00000132341	3.24178	0.158637	0.048935	1.11623	0.189238
TNBC	Upregulated	ENSG00000111581	3.24176	0.213809	0.0659546	1.15975	0.189238
TNBC	Upregulated	ENSG00000197579	3.24055	0.149503	0.046135	1.10919	0.189238
TNBC	Upregulated	ENSG00000215021	3.24052	0.178731	0.0551552	1.13189	0.189238
TNBC	Upregulated	ENSG00000158636	3.23834	0.130837	0.0404024	1.09493	0.189238
TNBC	Upregulated	ENSG00000162654	3.2381	0.431676	0.133311	1.3488	0.189238
TNBC	Upregulated	ENSG00000196155	3.23793	0.387397	0.119643	1.30803	0.189238
TNBC	Upregulated	ENSG00000167604	3.23746	0.285781	0.0882732	1.21907	0.189238
TNBC	Upregulated	ENSG00000174547	3.2373	0.18325	0.0566057	1.13544	0.189238
TNBC	Upregulated	ENSG00000112200	3.23655	0.134818	0.0416547	1.09795	0.189238
TNBC	Upregulated	ENSG00000205809	3.23635	0.404121	0.124869	1.32328	0.189238
TNBC	Upregulated	ENSG00000165071	3.23606	0.402845	0.124486	1.32211	0.189238
TNBC	Upregulated	ENSG00000090975	3.23588	0.255834	0.0790616	1.19403	0.189238
TNBC	Upregulated	ENSG00000161203	3.23521	0.12958	0.040053	1.09398	0.189238
TNBC	Upregulated	ENSG00000150873	3.23501	0.184894	0.0571542	1.13673	0.189238
TNBC	Upregulated	ENSG00000136504	3.23468	0.151221	0.0467497	1.11051	0.189238
TNBC	Upregulated	ENSG00000135074	3.23395	0.290656	0.0898764	1.2232	0.189238
TNBC	Upregulated	ENSG00000086189	3.23352	0.144079	0.0445581	1.10503	0.189238
TNBC	Upregulated	ENSG00000008516	3.23246	0.343873	0.106381	1.26916	0.189238
TNBC	Upregulated	ENSG00000163961	3.23009	0.161974	0.0501454	1.11882	0.189238
TNBC	Upregulated	ENSG00000176624	3.22992	0.220537	0.0682793	1.16517	0.189238
TNBC	Upregulated	ENSG00000158234	3.22982	0.191575	0.0593144	1.14201	0.189238
TNBC	Upregulated	ENSG00000172273	3.22965	0.151821	0.0470084	1.11097	0.189238
TNBC	Upregulated	ENSG00000198824	3.22779	0.172208	0.0533518	1.12678	0.189238
TNBC	Upregulated	ENSG00000065427	3.22525	0.134242	0.0416221	1.09752	0.189238
TNBC	Upregulated	ENSG00000141664	3.22478	0.174199	0.054019	1.12834	0.189238
TNBC	Upregulated	ENSG00000178445	3.22326	0.600776	0.186387	1.51653	0.189238
TNBC	Upregulated	ENSG00000266265	3.22269	0.239379	0.0742793	1.18048	0.189238
TNBC	Upregulated	ENSG00000085274	3.22235	0.169835	0.0527053	1.12493	0.189238
TNBC	Upregulated	ENSG00000151465	3.22225	0.203307	0.0630946	1.15133	0.189238
TNBC	Upregulated	ENSG00000175193	3.22223	0.147707	0.0458399	1.10781	0.189238
TNBC	Upregulated	ENSG00000048991	3.22144	0.163729	0.050825	1.12018	0.189238
TNBC	Upregulated	ENSG00000117597	3.21908	0.172975	0.0537344	1.12738	0.189238
TNBC	Upregulated	ENSG00000113460	3.21888	0.185477	0.0576218	1.13719	0.189238
TNBC	Upregulated	ENSG00000110536	3.21888	0.137828	0.0428188	1.10025	0.189238
TNBC	Upregulated	ENSG00000224531	3.21863	0.197956	0.0615032	1.14707	0.353569
TNBC	Upregulated	ENSG00000262814	3.21755	0.236448	0.073487	1.17809	0.353569
TNBC	Upregulated	ENSG00000172379	3.21714	0.438289	0.136236	1.355	0.353569
TNBC	Upregulated	ENSG00000163840	3.2167	0.227525	0.0707324	1.17082	0.353569
TNBC	Upregulated	ENSG00000074201	3.21638	0.190294	0.059164	1.141	0.353569
TNBC	Upregulated	ENSG00000117010	3.21629	0.159279	0.0495226	1.11673	0.353569
TNBC	Upregulated	ENSG00000088451	3.21559	0.16586	0.0515798	1.12183	0.353569
TNBC	Upregulated	ENSG00000105185	3.21441	0.219968	0.0684318	1.16471	0.353569
TNBC	Upregulated	ENSG00000206503	3.21415	0.314034	0.0977034	1.24318	0.353569
TNBC	Upregulated	ENSG00000171401	3.21392	0.343436	0.106859	1.26877	0.353569
TNBC	Upregulated	ENSG00000094963	3.21354	0.498011	0.154973	1.41226	0.353569
TNBC	Upregulated	ENSG00000177125	3.21332	0.142029	0.0442002	1.10346	0.353569
TNBC	Upregulated	ENSG00000139131	3.21211	0.165115	0.0514039	1.12126	0.353569
TNBC	Upregulated	ENSG00000172116	3.21197	0.484162	0.150737	1.39877	0.353569
TNBC	Upregulated	ENSG00000181896	3.21176	0.199091	0.061988	1.14797	0.353569
TNBC	Upregulated	ENSG00000135002	3.21112	0.168543	0.0524873	1.12392	0.353569
TNBC	Upregulated	ENSG00000143569	3.21016	0.144027	0.044866	1.10498	0.353569
TNBC	Upregulated	ENSG00000167656	3.20987	0.874345	0.272393	1.83318	0.353569
TNBC	Upregulated	ENSG00000121289	3.20833	0.16957	0.0528529	1.12472	0.353569
TNBC	Upregulated	ENSG00000059378	3.20759	0.252442	0.0787014	1.19122	0.353569
TNBC	Upregulated	ENSG00000168243	3.20637	0.616847	0.192382	1.53352	0.353569
TNBC	Upregulated	ENSG00000135776	3.20546	0.152065	0.0474395	1.11116	0.353569
TNBC	Upregulated	ENSG00000155760	3.20514	0.32638	0.10183	1.25386	0.353569
TNBC	Upregulated	ENSG00000146373	3.20465	0.21872	0.0682507	1.1637	0.353569
TNBC	Upregulated	ENSG00000041802	3.20381	0.139613	0.0435771	1.10161	0.353569
TNBC	Upregulated	ENSG00000214842	3.20292	0.149438	0.046657	1.10914	0.353569
TNBC	Upregulated	ENSG00000132382	3.20279	0.188428	0.0588326	1.13952	0.353569
TNBC	Upregulated	ENSG00000105722	3.20251	0.226571	0.0707479	1.17005	0.353569
TNBC	Upregulated	ENSG00000141503	3.20213	0.151442	0.0472941	1.11068	0.353569
TNBC	Upregulated	ENSG00000134545	3.20117	0.424204	0.132515	1.34183	0.353569
TNBC	Upregulated	ENSG00000107262	3.20099	0.223178	0.0697215	1.1673	0.353569
TNBC	Upregulated	ENSG00000108244	3.20079	0.734523	0.229482	1.66385	0.353569
TNBC	Upregulated	ENSG00000198885	3.20062	0.336249	0.105058	1.26247	0.353569
TNBC	Upregulated	ENSG00000162769	3.20061	0.231835	0.0724348	1.17433	0.353569
TNBC	Upregulated	ENSG00000108370	3.20016	0.463255	0.14476	1.37865	0.353569
TNBC	Upregulated	ENSG00000153044	3.19969	0.219932	0.0687355	1.16468	0.353569
TNBC	Upregulated	ENSG00000187210	3.19937	0.309508	0.0967403	1.23929	0.353569
TNBC	Upregulated	ENSG00000189057	3.19882	0.324605	0.101476	1.25232	0.353569
TNBC	Upregulated	ENSG00000167531	3.19848	0.752751	0.235347	1.685	0.353569
TNBC	Upregulated	ENSG00000158856	3.19839	0.335993	0.10505	1.26225	0.353569
TNBC	Upregulated	ENSG00000166004	3.19818	0.182753	0.0571427	1.13505	0.353569
TNBC	Upregulated	ENSG00000116514	3.19778	0.171981	0.0537815	1.1266	0.353569
TNBC	Upregulated	ENSG00000073050	3.19757	0.150302	0.0470049	1.1098	0.353569
TNBC	Upregulated	ENSG00000096063	3.19732	0.20996	0.0656674	1.15666	0.353569
TNBC	Upregulated	ENSG00000186603	3.19697	0.523416	0.163723	1.43735	0.353569
TNBC	Upregulated	ENSG00000177192	3.19678	0.202333	0.0632929	1.15056	0.353569
TNBC	Upregulated	ENSG00000184599	3.19627	0.631437	0.197555	1.54911	0.353569
TNBC	Upregulated	ENSG00000102445	3.196	0.291693	0.0912683	1.22408	0.353569
TNBC	Upregulated	ENSG00000100038	3.19579	0.152637	0.0477619	1.1116	0.353569
TNBC	Upregulated	ENSG00000142856	3.19459	0.185755	0.0581468	1.13741	0.353569
TNBC	Upregulated	ENSG00000105131	3.19438	0.525529	0.164517	1.43946	0.353569
TNBC	Upregulated	ENSG00000165501	3.19357	0.179561	0.0562257	1.13254	0.353569
TNBC	Upregulated	ENSG00000046651	3.19272	0.186441	0.0583957	1.13795	0.353569
TNBC	Upregulated	ENSG00000143179	3.19239	0.223624	0.070049	1.16766	0.353569
TNBC	Upregulated	ENSG00000177519	3.19179	0.407272	0.1276	1.32618	0.353569
TNBC	Upregulated	ENSG00000130348	3.19078	0.176238	0.0552335	1.12993	0.353569
TNBC	Upregulated	ENSG00000129696	3.18932	0.149244	0.0467949	1.10899	0.353569
TNBC	Upregulated	ENSG00000153487	3.18878	0.199292	0.0624978	1.14813	0.353569
TNBC	Upregulated	ENSG00000101138	3.18857	0.140923	0.0441962	1.10261	0.353569
TNBC	Upregulated	ENSG00000277399	3.18846	0.114059	0.0357724	1.08227	0.353569
TNBC	Upregulated	ENSG00000168393	3.18686	0.195201	0.0612519	1.14488	0.353569
TNBC	Upregulated	ENSG00000116141	3.18653	0.352621	0.11066	1.27688	0.353569
TNBC	Upregulated	ENSG00000132300	3.18635	0.151659	0.0475962	1.11085	0.353569
TNBC	Upregulated	ENSG00000189159	3.1862	0.238138	0.0747404	1.17947	0.353569
TNBC	Upregulated	ENSG00000283201	3.1852	0.26519	0.0832568	1.20179	0.353569
TNBC	Upregulated	ENSG00000069011	3.18453	0.491088	0.15421	1.4055	0.353569
TNBC	Upregulated	ENSG00000169598	3.18429	0.183628	0.0576667	1.13574	0.353569
TNBC	Upregulated	ENSG00000204536	3.18421	0.238266	0.0748273	1.17957	0.353569
TNBC	Upregulated	ENSG00000138399	3.18323	0.182643	0.0573765	1.13496	0.353569
TNBC	Upregulated	ENSG00000123374	3.18083	0.153345	0.0482091	1.11215	0.353569
TNBC	Upregulated	ENSG00000135597	3.17886	0.171957	0.054094	1.12659	0.353569
TNBC	Upregulated	ENSG00000127124	3.17881	0.19565	0.0615482	1.14524	0.353569
TNBC	Upregulated	ENSG00000185453	3.17809	0.168496	0.0530181	1.12389	0.353569
TNBC	Upregulated	ENSG00000124160	3.17808	0.108848	0.0342495	1.07837	0.353569
TNBC	Upregulated	ENSG00000030110	3.17691	0.183589	0.0577885	1.13571	0.353569
TNBC	Upregulated	ENSG00000254706	3.17441	0.472779	0.148934	1.38778	0.353569
TNBC	Upregulated	ENSG00000174842	3.17393	0.209758	0.0660879	1.15649	0.353569
TNBC	Upregulated	ENSG00000122257	3.17333	0.119295	0.0375931	1.0862	0.353569
TNBC	Upregulated	ENSG00000139146	3.17317	0.238915	0.0752923	1.18011	0.353569
TNBC	Upregulated	ENSG00000177839	3.17303	0.319145	0.10058	1.24759	0.353569
TNBC	Upregulated	ENSG00000163006	3.17293	0.245876	0.0774919	1.18581	0.353569
TNBC	Upregulated	ENSG00000111880	3.17149	0.158076	0.0498427	1.1158	0.353569
TNBC	Upregulated	ENSG00000027869	3.17113	0.344495	0.108635	1.26971	0.353569
TNBC	Upregulated	ENSG00000186088	3.17072	0.221552	0.0698743	1.16599	0.353569
TNBC	Upregulated	ENSG00000159086	3.17072	0.184445	0.0581713	1.13638	0.353569
TNBC	Upregulated	ENSG00000100167	3.16979	0.518711	0.163642	1.43268	0.353569
TNBC	Upregulated	ENSG00000147162	3.16902	0.149399	0.0471436	1.10911	0.353569
TNBC	Upregulated	ENSG00000120526	3.16763	0.203982	0.0643957	1.15187	0.353569
TNBC	Upregulated	ENSG00000087053	3.16413	0.170236	0.0538019	1.12524	0.353569
TNBC	Upregulated	ENSG00000125430	3.16389	0.253517	0.0801282	1.19211	0.353569
TNBC	Upregulated	ENSG00000159527	3.16373	0.341305	0.107881	1.2669	0.353569
TNBC	Upregulated	ENSG00000135387	3.16354	0.168454	0.0532485	1.12385	0.353569
TNBC	Upregulated	ENSG00000160124	3.16304	0.165385	0.0522866	1.12146	0.353569
TNBC	Upregulated	ENSG00000138081	3.16099	0.120199	0.0380257	1.08688	0.353569
TNBC	Upregulated	ENSG00000177614	3.16031	0.502391	0.158969	1.41656	0.353569
TNBC	Upregulated	ENSG00000132964	3.15986	0.151406	0.0479155	1.11065	0.353569
TNBC	Upregulated	ENSG00000134291	3.15977	0.205609	0.0650709	1.15317	0.353569
TNBC	Upregulated	ENSG00000127511	3.15823	0.132442	0.0419356	1.09615	0.353569
TNBC	Upregulated	ENSG00000105700	3.1579	0.145391	0.0460404	1.10603	0.353569
TNBC	Upregulated	ENSG00000134253	3.15763	0.262368	0.0830899	1.19945	0.353569
TNBC	Upregulated	ENSG00000254999	3.1571	0.118618	0.037572	1.08569	0.353569
TNBC	Upregulated	ENSG00000085872	3.15709	0.17663	0.055947	1.13024	0.353569
TNBC	Upregulated	ENSG00000101347	3.15687	0.236831	0.075021	1.1784	0.353569
TNBC	Upregulated	ENSG00000185869	3.15576	0.269279	0.0853294	1.20521	0.353569
TNBC	Upregulated	ENSG00000119760	3.1547	0.139574	0.0442431	1.10158	0.353569
TNBC	Upregulated	ENSG00000174130	3.15447	0.235827	0.0747596	1.17758	0.353569
TNBC	Upregulated	ENSG00000104824	3.15439	0.0918521	0.0291188	1.06574	0.353569
TNBC	Upregulated	ENSG00000185792	3.15416	0.171731	0.0544458	1.12641	0.353569
TNBC	Upregulated	ENSG00000135929	3.15411	0.278909	0.0884272	1.21328	0.353569
TNBC	Upregulated	ENSG00000120694	3.15356	0.190167	0.0603024	1.1409	0.353569
TNBC	Upregulated	ENSG00000160207	3.15293	0.265621	0.0842457	1.20215	0.353569
TNBC	Upregulated	ENSG00000175787	3.15242	0.18213	0.0577748	1.13456	0.353569
TNBC	Upregulated	ENSG00000105245	3.1524	0.261442	0.0829343	1.19868	0.353569
[truncated: 823 more rows]

## Sheet: Table S4
Table S4. Significant pathways overrepresented in up- and downregulated genes found in screened TNBC patients compared to non-screened.
Upregulated genes	Analysis Type:	PANTHER Overrepresentation Test (Released 20220202)
	Annotation Version and Release Date:	PANTHER version 17.0 Released 2022-02-22
	Analyzed List:	SAM_TNBC_upregulated.txt (Homo sapiens)
	Reference List:	Homo sapiens (all genes in database)
	Test Type:	FISHER
	Correction:	FDR
	PANTHER GO-Slim Biological Process	Homo sapiens - REFLIST (20589)	SAM_TNBC_upregulated.txt (2141)	SAM_TNBC_upregulated.txt (expected)	SAM_TNBC_upregulated.txt (over/under)	SAM_TNBC_upregulated.txt (fold Enrichment)	SAM_TNBC_upregulated.txt (raw P-value)	SAM_TNBC_upregulated.txt (FDR)
	cell cycle DNA replication (GO:0044786)	13	11	1.35	+	8.14	3.95e-06	9.73e-05
	nuclear DNA replication (GO:0033260)	13	11	1.35	+	8.14	3.95e-06	9.62e-05
	protein localization to kinetochore (GO:0034501)	6	5	0.62	+	8.01	0.0021	0.0222
	kinetochore organization (GO:0051383)	6	5	0.62	+	8.01	0.0021	0.0221
	double-strand break repair via break-induced replication (GO:0000727)	11	9	1.14	+	7.87	3.68e-05	0.000728
	mitotic DNA replication (GO:1902969)	8	6	0.83	+	7.21	0.00107	0.0127
	DNA strand elongation involved in DNA replication (GO:0006271)	11	8	1.14	+	6.99	0.000179	0.00287
	DNA replication initiation (GO:0006270)	18	13	1.87	+	6.95	1.79e-06	4.74e-05
	DNA replication-independent chromatin assembly (GO:0006336)	9	6	0.94	+	6.41	0.00164	0.018
	DNA unwinding involved in DNA replication (GO:0006268)	9	6	0.94	+	6.41	0.00164	0.0179
	P-body assembly (GO:0033962)	8	5	0.83	+	6.01	0.00498	0.0449
	mitotic metaphase plate congression (GO:0007080)	8	5	0.83	+	6.01	0.00498	0.0447
	DNA replication-independent chromatin organization (GO:0034724)	10	6	1.04	+	5.77	0.00242	0.0246
	DNA-dependent DNA replication (GO:0006261)	61	35	6.34	+	5.52	5.7e-13	3.95e-11
	negative regulation of nuclear division (GO:0051784)	15	8	1.56	+	5.13	0.000822	0.0102
	DNA replication (GO:0006260)	75	40	7.8	+	5.13	7.86e-14	5.81e-12
	mitotic DNA integrity checkpoint signaling (GO:0044774)	20	10	2.08	+	4.81	0.000277	0.00418
	regulation of DNA replication (GO:0006275)	14	7	1.46	+	4.81	0.00231	0.0237
	regulation of meiotic cell cycle (GO:0051445)	12	6	1.25	+	4.81	0.00476	0.0436
	heterochromatin assembly (GO:0031507)	12	6	1.25	+	4.81	0.00476	0.0434
	centrosome duplication (GO:0051298)	24	12	2.5	+	4.81	6.87e-05	0.0013
	centriole replication (GO:0007099)	18	9	1.87	+	4.81	0.000558	0.00746
	centrosome cycle (GO:0007098)	37	18	3.85	+	4.68	1.51e-06	4.15e-05
	mitotic sister chromatid segregation (GO:0000070)	56	27	5.82	+	4.64	4.57e-09	1.72e-07
	mitotic DNA damage checkpoint signaling (GO:0044773)	17	8	1.77	+	4.53	0.00153	0.0171
	DNA integrity checkpoint signaling (GO:0031570)	32	15	3.33	+	4.51	1.58e-05	0.000337
	microtubule organizing center organization (GO:0031023)	41	19	4.26	+	4.46	1.38e-06	3.82e-05
	sister chromatid segregation (GO:0000819)	70	32	7.28	+	4.4	4.98e-10	2.4e-08
	double-strand break repair via homologous recombination (GO:0000724)	68	31	7.07	+	4.38	9.75e-10	4.51e-08
	recombinational repair (GO:0000725)	69	31	7.18	+	4.32	1.29e-09	5.71e-08
	DNA geometric change (GO:0032392)	18	8	1.87	+	4.27	0.00203	0.0216
	DNA duplex unwinding (GO:0032508)	18	8	1.87	+	4.27	0.00203	0.0215
	regulation of chromosome segregation (GO:0051983)	23	10	2.39	+	4.18	0.000655	0.00851
	DNA biosynthetic process (GO:0071897)	96	41	9.98	+	4.11	1.04e-11	6.1e-10
	DNA damage checkpoint signaling (GO:0000077)	26	11	2.7	+	4.07	0.000427	0.00596
	regulation of mitotic nuclear division (GO:0007088)	26	11	2.7	+	4.07	0.000427	0.00593
	regulation of cell cycle G2/M phase transition (GO:1902749)	24	10	2.5	+	4.01	0.000851	0.0105
	cleavage involved in rRNA processing (GO:0000469)	17	7	1.77	+	3.96	0.00535	0.0475
	cell cycle checkpoint signaling (GO:0000075)	51	21	5.3	+	3.96	1.76e-06	4.72e-05
	sister chromatid cohesion (GO:0007062)	22	9	2.29	+	3.93	0.0017	0.0185
	chromosome segregation (GO:0007059)	118	48	12.27	+	3.91	7.59e-13	5.11e-11
	negative regulation of cell cycle process (GO:0010948)	62	25	6.45	+	3.88	2.59e-07	7.97e-06
	regulation of nuclear division (GO:0051783)	30	12	3.12	+	3.85	0.000356	0.0052
	regulation of sister chromatid segregation (GO:0033045)	20	8	2.08	+	3.85	0.0034	0.0328
	mitotic cell cycle checkpoint signaling (GO:0007093)	38	15	3.95	+	3.8	7.63e-05	0.00141
	double-strand break repair (GO:0006302)	109	43	11.33	+	3.79	2.59e-11	1.47e-09
	signal transduction in response to DNA damage (GO:0042770)	28	11	2.91	+	3.78	0.000702	0.00891
	regulation of G2/M transition of mitotic cell cycle (GO:0010389)	23	9	2.39	+	3.76	0.00217	0.0226
	regulation of chromosome organization (GO:0033044)	36	14	3.74	+	3.74	0.000149	0.00243
	regulation of response to DNA damage stimulus (GO:2001020)	29	11	3.02	+	3.65	0.000887	0.0107
	nuclear chromosome segregation (GO:0098813)	101	38	10.5	+	3.62	1.07e-09	4.85e-08
	negative regulation of cell cycle phase transition (GO:1901988)	59	22	6.14	+	3.59	3.74e-06	9.44e-05
	cell cycle G2/M phase transition (GO:0044839)	27	10	2.81	+	3.56	0.00174	0.0188
	mitotic cell cycle (GO:0000278)	271	100	28.18	+	3.55	9.75e-23	2.41e-20
	mitotic cell cycle process (GO:1903047)	271	100	28.18	+	3.55	9.75e-23	2.17e-20
	mitotic nuclear division (GO:0140014)	271	100	28.18	+	3.55	9.75e-23	1.97e-20
	DNA conformation change (GO:0071103)	74	27	7.7	+	3.51	4.37e-07	1.29e-05
	regulation of cell cycle phase transition (GO:1901987)	85	31	8.84	+	3.51	6.34e-08	2.04e-06
	negative regulation of cell cycle (GO:0045786)	77	28	8.01	+	3.5	2.84e-07	8.65e-06
	positive regulation of cell cycle (GO:0045787)	33	12	3.43	+	3.5	0.00071	0.0089
	cell cycle phase transition (GO:0044770)	119	43	12.37	+	3.47	2.45e-10	1.21e-08
	DNA recombination (GO:0006310)	115	41	11.96	+	3.43	8.78e-10	4.15e-08
	positive regulation of cell cycle process (GO:0090068)	31	11	3.22	+	3.41	0.00138	0.0157
	regulation of cell cycle process (GO:0010564)	136	48	14.14	+	3.39	4.38e-11	2.43e-09
	negative regulation of mitotic cell cycle phase transition (GO:1901991)	34	12	3.54	+	3.39	0.000879	0.0107
	maturation of SSU-rRNA (GO:0030490)	37	13	3.85	+	3.38	0.000562	0.00747
	regulation of mitotic cell cycle (GO:0007346)	95	33	9.88	+	3.34	6.2e-08	2.02e-06
	negative regulation of mitotic cell cycle (GO:0045930)	49	17	5.1	+	3.34	9.58e-05	0.00172
	G2/M transition of mitotic cell cycle (GO:0000086)	26	9	2.7	+	3.33	0.00422	0.0399
	nuclear export (GO:0051168)	67	23	6.97	+	3.3	6.98e-06	0.00016
	nuclear division (GO:0000280)	326	110	33.9	+	3.24	2.22e-22	4.1e-20
	chromosome organization (GO:0051276)	256	86	26.62	+	3.23	1.13e-17	1.19e-15
	DNA packaging (GO:0006323)	54	18	5.62	+	3.21	9.2e-05	0.00166
	mitotic cell cycle phase transition (GO:0044772)	90	30	9.36	+	3.21	4.99e-07	1.46e-05
	import into nucleus (GO:0051170)	58	19	6.03	+	3.15	7.19e-05	0.00135
	protein import into nucleus (GO:0006606)	58	19	6.03	+	3.15	7.19e-05	0.00134
	organelle fission (GO:0048285)	343	112	35.67	+	3.14	7.64e-22	1.21e-19
	microtubule cytoskeleton organization involved in mitosis (GO:1902850)	46	15	4.78	+	3.14	0.000419	0.00588
	mitotic spindle organization (GO:0007052)	37	12	3.85	+	3.12	0.0016	0.0177
	regulation of cell cycle (GO:0051726)	207	67	21.53	+	3.11	1.89e-13	1.35e-11
	mRNA transport (GO:0051028)	34	11	3.54	+	3.11	0.00251	0.0252
	RNA localization (GO:0006403)	56	18	5.82	+	3.09	0.000134	0.00226
	regulation of mitotic cell cycle phase transition (GO:1901990)	56	18	5.82	+	3.09	0.000134	0.00224
	cellular response to DNA damage stimulus (GO:0006974)	252	81	26.2	+	3.09	7.86e-16	6.98e-14
	DNA repair (GO:0006281)	197	63	20.49	+	3.08	1.53e-12	9.41e-11
	cell cycle process (GO:0022402)	442	140	45.96	+	3.05	5.51e-26	1.75e-23
	RNA transport (GO:0050658)	51	16	5.3	+	3.02	0.000389	0.00558
	nucleic acid transport (GO:0050657)	51	16	5.3	+	3.02	0.000389	0.00554
	establishment of RNA localization (GO:0051236)	51	16	5.3	+	3.02	0.000389	0.00551
	RNA export from nucleus (GO:0006405)	48	15	4.99	+	3.01	0.000606	0.00801
	chromatin assembly or disassembly (GO:0006333)	48	15	4.99	+	3.01	0.000606	0.00796
	DNA metabolic process (GO:0006259)	324	101	33.69	+	3	1.54e-18	1.91e-16
	cell cycle (GO:0007049)	476	147	49.5	+	2.97	2.61e-26	9.66e-24
	meiotic chromosome segregation (GO:0045132)	39	12	4.06	+	2.96	0.00231	0.0238
	protein localization to nucleus (GO:0034504)	62	19	6.45	+	2.95	0.000149	0.00245
	chromatin assembly (GO:0031497)	46	14	4.78	+	2.93	0.00113	0.0132
	mRNA export from nucleus (GO:0006406)	33	10	3.43	+	2.91	0.0057	0.05
	meiotic cell cycle process (GO:1903046)	88	26	9.15	+	2.84	1.68e-05	0.000351
	meiotic nuclear division (GO:0140013)	88	26	9.15	+	2.84	1.68e-05	0.000348
	meiotic cell cycle (GO:0051321)	88	26	9.15	+	2.84	1.68e-05	0.000345
	regulation of mRNA processing (GO:0050684)	58	17	6.03	+	2.82	0.0005	0.00685
	protein-DNA complex assembly (GO:0065004)	58	17	6.03	+	2.82	0.0005	0.00681
	regulation of mRNA splicing, via spliceosome (GO:0048024)	48	14	4.99	+	2.8	0.00158	0.0176
	nuclear-transcribed mRNA catabolic process (GO:0000956)	55	16	5.72	+	2.8	0.000773	0.00965
	RNA 3'-end processing (GO:0031123)	69	20	7.18	+	2.79	0.000188	0.00301
	mRNA splicing, via spliceosome (GO:0000398)	176	51	18.3	+	2.79	3.5e-09	1.41e-07
	RNA splicing, via transesterification reactions with bulged adenosine as nucleophile (GO:0000377)	176	51	18.3	+	2.79	3.5e-09	1.39e-07
	RNA splicing, via transesterification reactions (GO:0000375)	176	51	18.3	+	2.79	3.5e-09	1.36e-07
	nuclear transport (GO:0051169)	111	32	11.54	+	2.77	3.59e-06	9.28e-05
	nucleocytoplasmic transport (GO:0006913)	111	32	11.54	+	2.77	3.59e-06	9.17e-05
	RNA catabolic process (GO:0006401)	105	30	10.92	+	2.75	8.32e-06	0.000181
	RNA splicing (GO:0008380)	221	63	22.98	+	2.74	1.03e-10	5.32e-09
	rRNA processing (GO:0006364)	110	31	11.44	+	2.71	6.91e-06	0.00016
	chromatin organization (GO:0006325)	118	33	12.27	+	2.69	3.86e-06	9.62e-05
	mRNA processing (GO:0006397)	229	64	23.81	+	2.69	1.3e-10	6.54e-09
	RNA methylation (GO:0001510)	51	14	5.3	+	2.64	0.00413	0.0396
	rRNA metabolic process (GO:0016072)	117	32	12.17	+	2.63	7.66e-06	0.000174
	ribosomal small subunit biogenesis (GO:0042274)	52	14	5.41	+	2.59	0.00439	0.041
	meiosis I cell cycle process (GO:0061982)	52	14	5.41	+	2.59	0.00439	0.0408
	mRNA metabolic process (GO:0016071)	316	84	32.86	+	2.56	2.17e-12	1.3e-10
	nucleobase-containing compound transport (GO:0015931)	64	17	6.66	+	2.55	0.00158	0.0176
	RNA processing (GO:0006396)	481	127	50.02	+	2.54	4.37e-18	4.85e-16
	chromatin remodeling (GO:0006338)	77	20	8.01	+	2.5	0.00069	0.00885
	protein import (GO:0017038)	89	23	9.25	+	2.49	0.000285	0.00427
	mRNA catabolic process (GO:0006402)	89	23	9.25	+	2.49	0.000285	0.00424
	ribosome biogenesis (GO:0042254)	167	43	17.37	+	2.48	1.07e-06	3.01e-05
	ncRNA processing (GO:0034470)	197	50	20.49	+	2.44	2.32e-07	7.26e-06
	regulation of RNA splicing (GO:0043484)	75	19	7.8	+	2.44	0.00117	0.0136
	cell division (GO:0051301)	64	16	6.66	+	2.4	0.00326	0.0319
	regulation of mRNA metabolic process (GO:1903311)	110	27	11.44	+	2.36	0.00019	0.00301
	protein modification by small protein removal (GO:0070646)	98	24	10.19	+	2.36	0.00047	0.00648
	protein-DNA complex subunit organization (GO:0071824)	83	20	8.63	+	2.32	0.0018	0.0193
	spindle organization (GO:0007051)	79	19	8.22	+	2.31	0.00249	0.0252
	non-membrane-bounded organelle assembly (GO:0140694)	150	36	15.6	+	2.31	3.69e-05	0.000725
	ribonucleoprotein complex biogenesis (GO:0022613)	223	53	23.19	+	2.29	6.45e-07	1.84e-05
	macromolecule methylation (GO:0043414)	109	25	11.33	+	2.21	0.000878	0.0108
	methylation (GO:0032259)	109	25	11.33	+	2.21	0.000878	0.0107
	ncRNA metabolic process (GO:0034660)	251	57	26.1	+	2.18	6.36e-07	1.83e-05
	negative regulation of gene expression (GO:0010629)	161	36	16.74	+	2.15	0.000111	0.00192
	cellular response to stress (GO:0033554)	480	105	49.91	+	2.1	9.15e-11	4.84e-09
	peptidyl-lysine modification (GO:0018205)	113	24	11.75	+	2.04	0.00288	0.0284
	nucleobase-containing compound catabolic process (GO:0034655)	151	32	15.7	+	2.04	0.000537	0.00727
	regulation of organelle organization (GO:0033043)	224	46	23.29	+	1.97	8.47e-05	0.00155
	cellular nitrogen compound catabolic process (GO:0044270)	167	34	17.37	+	1.96	0.000897	0.0108
	heterocycle catabolic process (GO:0046700)	167	34	17.37	+	1.96	0.000897	0.0107
	aromatic compound catabolic process (GO:0019439)	172	35	17.89	+	1.96	0.000693	0.00885
	histone modification (GO:0016570)	129	26	13.41	+	1.94	0.00344	0.033
	organic cyclic compound catabolic process (GO:1901361)	185	36	19.24	+	1.87	0.00108	0.0128
	microtubule cytoskeleton organization (GO:0000226)	373	72	38.79	+	1.86	5.33e-06	0.000129
	nucleic acid metabolic process (GO:0090304)	2686	483	279.31	+	1.73	7.71e-30	1.71e-26
	regulation of cellular component organization (GO:0051128)	360	63	37.44	+	1.68	0.000275	0.00418
	nucleobase-containing compound metabolic process (GO:0006139)	2928	504	304.48	+	1.66	2.4e-27	2.67e-24
	heterocycle metabolic process (GO:0046483)	2978	510	309.67	+	1.65	2.74e-27	2.03e-24
	cellular aromatic compound metabolic process (GO:0006725)	2989	510	310.82	+	1.64	6.31e-27	3.5e-24
	protein modification by small protein conjugation or removal (GO:0070647)	360	61	37.44	+	1.63	0.000706	0.0089
	organic cyclic compound metabolic process (GO:1901360)	3041	515	316.23	+	1.63	1.41e-26	6.28e-24
	microtubule-based process (GO:0007017)	488	82	50.75	+	1.62	0.000109	0.0019
	organelle assembly (GO:0070925)	348	58	36.19	+	1.6	0.00142	0.0161
	organelle organization (GO:0006996)	1879	312	195.39	+	1.6	1.83e-14	1.4e-12
	cellular macromolecule catabolic process (GO:0044265)	453	75	47.11	+	1.59	0.000366	0.00532
	cytoskeleton organization (GO:0007010)	723	119	75.18	+	1.58	7.74e-06	0.000173
	cellular nitrogen compound metabolic process (GO:0034641)	3265	535	339.52	+	1.58	1.1e-24	3.04e-22
	RNA metabolic process (GO:0016070)	2410	394	250.61	+	1.57	1.8e-17	1.74e-15
	cellular component biogenesis (GO:0044085)	1024	167	106.48	+	1.57	1.34e-07	4.23e-06
	protein localization to organelle (GO:0033365)	381	62	39.62	+	1.56	0.0017	0.0184
	negative regulation of macromolecule biosynthetic process (GO:0010558)	366	58	38.06	+	1.52	0.00414	0.0395
	negative regulation of cellular macromolecule biosynthetic process (GO:2000113)	366	58	38.06	+	1.52	0.00414	0.0393
	negative regulation of macromolecule metabolic process (GO:0010605)	589	93	61.25	+	1.52	0.000306	0.0045
	negative regulation of metabolic process (GO:0009892)	609	95	63.33	+	1.5	0.000379	0.00547
	cellular component organization or biogenesis (GO:0071840)	2644	410	274.94	+	1.49	6.78e-15	5.38e-13
	macromolecule catabolic process (GO:0009057)	497	77	51.68	+	1.49	0.00142	0.016
	response to stress (GO:0006950)	920	142	95.67	+	1.48	1.59e-05	0.000337
	gene expression (GO:0010467)	2894	441	300.94	+	1.47	6.35e-15	5.22e-13
	nucleobase-containing compound biosynthetic process (GO:0034654)	2026	302	210.68	+	1.43	2.93e-09	1.25e-07
	heterocycle biosynthetic process (GO:0018130)	2057	306	213.9	+	1.43	2.95e-09	1.24e-07
	aromatic compound biosynthetic process (GO:0019438)	2057	305	213.9	+	1.43	3.74e-09	1.43e-07
	cellular component organization (GO:0016043)	2518	372	261.84	+	1.42	6.57e-11	3.56e-09
	organic cyclic compound biosynthetic process (GO:1901362)	2086	308	216.92	+	1.42	4.62e-09	1.71e-07
	macromolecule metabolic process (GO:0043170)	4815	708	500.7	+	1.41	6.4e-22	1.09e-19
	regulation of gene expression (GO:0010468)	2106	309	219	+	1.41	8.18e-09	2.93e-07
	cellular nitrogen compound biosynthetic process (GO:0044271)	2352	343	244.58	+	1.4	1.72e-09	7.48e-08
	nitrogen compound metabolic process (GO:0006807)	5018	730	521.81	+	1.4	1.07e-21	1.58e-19
	cellular macromolecule metabolic process (GO:0044260)	3864	559	401.81	+	1.39	3.17e-15	2.7e-13
	cellular component assembly (GO:0022607)	896	129	93.17	+	1.38	0.000671	0.00866
	regulation of nucleobase-containing compound metabolic process (GO:0019219)	1911	274	198.72	+	1.38	4.24e-07	1.27e-05
	regulation of macromolecule metabolic process (GO:0060255)	2533	363	263.4	+	1.38	3.49e-09	1.43e-07
	cellular macromolecule biosynthetic process (GO:0034645)	2326	333	241.88	+	1.38	1.81e-08	6.39e-07
	macromolecule biosynthetic process (GO:0009059)	2332	333	242.5	+	1.37	2.3e-08	7.74e-07
	primary metabolic process (GO:0044238)	5251	747	546.04	+	1.37	7.15e-20	9.34e-18
	cellular metabolic process (GO:0044237)	5332	758	554.46	+	1.37	3.29e-20	4.56e-18
	regulation of RNA metabolic process (GO:0051252)	1853	263	192.69	+	1.36	1.76e-06	4.78e-05
	cellular biosynthetic process (GO:0044249)	2731	385	283.99	+	1.36	5.74e-09	2.09e-07
	negative regulation of biological process (GO:0048519)	1122	157	116.67	+	1.35	0.000547	0.00736
	regulation of metabolic process (GO:0019222)	2659	372	276.5	+	1.35	2.28e-08	7.79e-07
	regulation of cellular macromolecule biosynthetic process (GO:2000112)	1849	258	192.27	+	1.34	6.48e-06	0.000153
	regulation of macromolecule biosynthetic process (GO:0010556)	1853	258	192.69	+	1.34	7.89e-06	0.000175
	organic substance biosynthetic process (GO:1901576)	2773	386	288.36	+	1.34	1.87e-08	6.49e-07
	macromolecule modification (GO:0043412)	1331	185	138.41	+	1.34	0.000221	0.00341
	biosynthetic process (GO:0009058)	2778	386	288.88	+	1.34	2.3e-08	7.64e-07
	organic substance metabolic process (GO:0071704)	5685	787	591.17	+	1.33	2.56e-18	2.99e-16
	RNA biosynthetic process (GO:0032774)	1798	248	186.97	+	1.33	2.13e-05	0.000429
	regulation of cellular biosynthetic process (GO:0031326)	1875	258	194.98	+	1.32	1.78e-05	0.000362
	regulation of biosynthetic process (GO:0009889)	1881	258	195.6	+	1.32	2.17e-05	0.000434
	metabolic process (GO:0008152)	5907	808	614.25	+	1.32	1.14e-17	1.15e-15
	nucleic acid-templated transcription (GO:0097659)	1790	244	186.14	+	1.31	5.7e-05	0.0011
	transcription, DNA-templated (GO:0006351)	1790	244	186.14	+	1.31	5.7e-05	0.00109
	regulation of transcription, DNA-templated (GO:0006355)	1713	232	178.13	+	1.3	0.000132	0.00228
	regulation of nucleic acid-templated transcription (GO:1903506)	1713	232	178.13	+	1.3	0.000132	0.00226
	regulation of RNA biosynthetic process (GO:2001141)	1713	232	178.13	+	1.3	0.000132	0.00224
	regulation of nitrogen compound metabolic process (GO:0051171)	2359	318	245.31	+	1.3	6.36e-06	0.000152
	regulation of cellular metabolic process (GO:0031323)	2470	331	256.85	+	1.29	6.87e-06	0.000161
	regulation of primary metabolic process (GO:0080090)	2384	319	247.91	+	1.29	1.13e-05	0.000243
	transcription by RNA polymerase II (GO:0006366)	1438	189	149.53	+	1.26	0.00234	0.0239
	regulation of transcription by RNA polymerase II (GO:0006357)	1383	181	143.81	+	1.26	0.00306	0.0301
	cellular protein metabolic process (GO:0044267)	1765	225	183.54	+	1.23	0.00333	0.0323
	cellular process (GO:0009987)	10019	1243	1041.85	+	1.19	1.2e-16	1.11e-14
	regulation of biological process (GO:0050789)	5162	618	536.78	+	1.15	0.000155	0.00251
	biological_process (GO:0008150)	10991	1314	1142.93	+	1.15	1.5e-12	9.77e-11
	regulation of cellular process (GO:0050794)	4940	577	513.7	+	1.12	0.00276	0.0274
	Unclassified (UNCLASSIFIED)	9598	827	998.07	-	0.83	1.5e-12	9.49e-11
	vesicle-mediated transport (GO:0016192)	815	57	84.75	-	0.67	0.00251	0.0253
	cellular response to chemical stimulus (GO:0070887)	581	39	60.42	-	0.65	0.00526	0.0469
	ion transmembrane transport (GO:0034220)	439	27	45.65	-	0.59	0.00497	0.0451
	cation transport (GO:0006812)	428	25	44.51	-	0.56	0.0033	0.0321
	ion transport (GO:0006811)	606	35	63.02	-	0.56	0.000262	0.00402
	homeostatic process (GO:0042592)	331	17	34.42	-	0.49	0.00218	0.0226
	enzyme linked receptor protein signaling pathway (GO:0007167)	303	15	31.51	-	0.48	0.00256	0.0256
	G protein-coupled receptor signaling pathway (GO:0007186)	442	21	45.96	-	0.46	0.000103	0.00183
	second-messenger-mediated signaling (GO:0019932)	210	9	21.84	-	0.41	0.0049	0.0446
	chemical homeostasis (GO:0048878)	288	12	29.95	-	0.4	0.000638	0.00833
	nervous system process (GO:0050877)	220	9	22.88	-	0.39	0.00284	0.0281
	anion transport (GO:0006820)	164	6	17.05	-	0.35	0.00526	0.0471
	B cell mediated immunity (GO:0019724)	118	3	12.27	-	0.24	0.00456	0.0422
	immunoglobulin mediated immune response (GO:0016064)	118	3	12.27	-	0.24	0.00456	0.042
	leukocyte activation (GO:0045321)	198	5	20.59	-	0.24	0.000148	0.00244
	cell activation (GO:0001775)	212	5	22.05	-	0.23	5.43e-05	0.00106
	positive regulation of leukocyte activation (GO:0002696)	137	3	14.25	-	0.21	0.00117	0.0137
	positive regulation of cell activation (GO:0050867)	137	3	14.25	-	0.21	0.00117	0.0136
	lymphocyte activation (GO:0046649)	188	4	19.55	-	0.2	8.99e-05	0.00164
	regulation of cytosolic calcium ion concentration (GO:0051480)	100	2	10.4	-	0.19	0.00567	0.0501
	B cell receptor signaling pathway (GO:0050853)	100	2	10.4	-	0.19	0.00567	0.0499
	regulation of leukocyte activation (GO:0002694)	157	3	16.33	-	0.18	0.000199	0.00313
	regulation of cell activation (GO:0050865)	159	3	16.53	-	0.18	0.000203	0.00318
	B cell activation (GO:0042113)	118	2	12.27	-	0.16	0.00137	0.0157
	positive regulation of lymphocyte activation (GO:0051251)	132	2	13.73	-	0.15	0.000305	0.00452
	regulation of lymphocyte activation (GO:0051249)	148	2	15.39	-	0.13	0.000105	0.00185
	T cell activation (GO:0042110)	83	1	8.63	-	0.12	0.00428	0.0402
	endoplasmic reticulum to Golgi vesicle-mediated transport (GO:0006888)	83	1	8.63	-	0.12	0.00428	0.0401
	negative regulation of intracellular signal transduction (GO:1902532)	94	1	9.77	-	0.1	0.00212	0.0222
	phagocytosis, engulfment (GO:0006911)	95	1	9.88	-	0.1	0.00135	0.0156
	production of molecular mediator of immune response (GO:0002440)	125	0	13	-	< 0.01	8.03e-06	0.000176
	sensory perception of chemical stimulus (GO:0007606)	91	0	9.46	-	< 0.01	0.000209	0.00324
	sensory perception (GO:0007600)	133	0	13.83	-	< 0.01	3.51e-06	9.18e-05
Downregulated genes	Analysis Type:	PANTHER Overrepresentation Test (Released 20220202)
	Annotation Version and Release Date:	PANTHER version 17.0 Released 2022-02-22
	Analyzed List:	SAM_TNBC_downregulated.txt (Homo sapiens)
	Reference List:	Homo sapiens (all genes in database)
	Test Type:	FISHER
	Correction:	FDR
	PANTHER GO-Slim Biological Process	Homo sapiens - REFLIST (20589)	SAM_TNBC_downregulated.txt (233)	SAM_TNBC_downregulated.txt (expected)	SAM_TNBC_downregulated.txt (over/under)	SAM_TNBC_downregulated.txt (fold Enrichment)	SAM_TNBC_downregulated.txt (raw P-value)	SAM_TNBC_downregulated.txt (FDR)
	aromatic amino acid family catabolic process (GO:0009074)	10	5	0.11	+	44.18	4.61e-07	0.000341
	aromatic amino acid family metabolic process (GO:0009072)	12	5	0.14	+	36.82	9.32e-07	0.000414
	acyl-CoA metabolic process (GO:0006637)	34	6	0.38	+	15.59	5.14e-06	0.00114
	negative regulation of MAPK cascade (GO:0043409)	26	4	0.29	+	13.59	0.000333	0.0308
	nucleoside phosphate catabolic process (GO:1901292)	29	4	0.33	+	12.19	0.000485	0.0398
	organophosphate catabolic process (GO:0046434)	57	7	0.65	+	10.85	7.25e-06	0.00124
	fatty acid metabolic process (GO:0006631)	107	9	1.21	+	7.43	6.36e-06	0.00128
	sulfur compound metabolic process (GO:0006790)	135	11	1.53	+	7.2	7.91e-07	0.000439
	organic acid catabolic process (GO:0016054)	86	7	0.97	+	7.19	8.41e-05	0.00933
	monocarboxylic acid metabolic process (GO:0032787)	152	12	1.72	+	6.98	3.4e-07	0.000378
	carboxylic acid catabolic process (GO:0046395)	84	6	0.95	+	6.31	0.000524	0.0415
	alpha-amino acid metabolic process (GO:1901605)	90	6	1.02	+	5.89	0.000738	0.0496
	small molecule catabolic process (GO:0044282)	122	8	1.38	+	5.79	0.00011	0.0116
	organic hydroxy compound metabolic process (GO:1901615)	113	7	1.28	+	5.47	0.000409	0.0363
	aromatic compound catabolic process (GO:0019439)	172	10	1.95	+	5.14	4.05e-05	0.00562
	organic cyclic compound catabolic process (GO:1901361)	185	10	2.09	+	4.78	7.24e-05	0.00846
	purine ribonucleotide metabolic process (GO:0009150)	152	8	1.72	+	4.65	0.000453	0.0386
	nucleoside phosphate metabolic process (GO:0006753)	211	11	2.39	+	4.61	4.33e-05	0.00565
	carboxylic acid metabolic process (GO:0019752)	314	16	3.55	+	4.5	1.06e-06	0.000391
	ribonucleotide metabolic process (GO:0009259)	158	8	1.79	+	4.47	0.000578	0.0427
	oxoacid metabolic process (GO:0043436)	318	16	3.6	+	4.45	1.24e-06	0.000392
	purine nucleotide metabolic process (GO:0006163)	161	8	1.82	+	4.39	0.00065	0.0451
	organic acid metabolic process (GO:0006082)	333	16	3.77	+	4.25	2.19e-06	0.000607
	nucleotide metabolic process (GO:0009117)	197	9	2.23	+	4.04	0.000541	0.0414
	nucleobase-containing small molecule metabolic process (GO:0055086)	245	11	2.77	+	3.97	0.000154	0.0149
	organophosphate metabolic process (GO:0019637)	395	17	4.47	+	3.8	4.33e-06	0.00107
	cellular lipid metabolic process (GO:0044255)	367	15	4.15	+	3.61	2.85e-05	0.00452
	small molecule metabolic process (GO:0044281)	648	25	7.33	+	3.41	1.64e-07	0.000365
	lipid metabolic process (GO:0006629)	419	15	4.74	+	3.16	0.00012	0.0121
	carbohydrate derivative metabolic process (GO:1901135)	437	14	4.95	+	2.83	0.000592	0.0424
	organic substance catabolic process (GO:1901575)	751	24	8.5	+	2.82	7.01e-06	0.0013
	cellular catabolic process (GO:0044248)	798	23	9.03	+	2.55	5.25e-05	0.00648
	catabolic process (GO:0009056)	893	25	10.11	+	2.47	3.89e-05	0.00576

## Sheet: Table S5
Table S5. Cell fraction (CIBERSORTx) and enrichment score (xCell) mean and standard deviation divided by clinical subgroups and PAM50 molecular subtypes.
			Clinical subgroups																PAM50 molecular subtypes
			ER+/HER2-/LN-			ER+/HER2-/LN+			HER2+/ER-			HER2+/ER+			TNBC				Luminal A			Luminal B			HER2-enriched			Basal
			Not Screened	Screened		Not Screened	Screened		Not Screened	Screened		Not Screened	Screened		Not Screened	Screened			Not Screened	Screened		Not Screened	Screened		Not Screened	Screened		Not Screened	Screened
CIBERSORTx
	Patients		1871	218		986	155		184	23		350	62		416	134			1822	226		779	106		280	41		297	123
	Cell types				pa			pa			pa			pa			pa				pc			pc			pc			pc
		B.cells	0.0609 (0.216)	0.0771 (0.237)	1	0.0602 (0.179)	0.0570 (0.150)	1	0.193 (0.368)	0.114 (0.152)	1	0.143 (0.328)	0.145 (0.239)	1	0.148 (0.275)	0.181 (0.336)	1		0.0485 (0.147)	0.0552 (0.178)	1	0.0643 (0.243)	0.0548 (0.147)	1	0.165 (0.311)	0.107 (0.140)	1	0.159 (0.280)	0.170 (0.317)	1
		CD8.T.cells	0.210 (0.590)	0.288 (0.631)	0.1791	0.213 (0.566)	0.179 (0.457)	1	0.387 (0.763)	0.724 (1.37)	1	0.468 (0.888)	0.536 (0.964)	1	0.534 (1.03)	0.519 (0.992)	1		0.131 (0.403)	0.182 (0.460)	1	0.309 (0.738)	0.262 (0.637)	1	0.503 (0.925)	0.606 (1.19)	1	0.563 (1.03)	0.555 (1.02)	1
		CD4.T.cells	1.30 (0.529)	1.34 (0.571)	1	1.28 (0.513)	1.36 (0.511)	1	1.72 (1.05)	1.30 (0.776)	1	1.24 (0.668)	1.47 (0.769)	0.1791	1.31 (0.838)	1.43 (0.813)	1		1.36 (0.454)	1.45 (0.487)	0.1744	1.13 (0.547)	1.13 (0.515)	1	1.45 (0.872)	1.38 (0.752)	1	1.33 (0.901)	1.38 (0.804)	1
		NK.cells	0.101 (0.0990)	0.106 (0.105)	1	0.0966 (0.0952)	0.117 (0.115)	1	0.257 (0.207)	0.298 (0.394)	1	0.126 (0.118)	0.165 (0.146)	1	0.223 (0.201)	0.272 (0.243)	0.6349		0.0908 (0.0804)	0.100 (0.0981)	1	0.0988 (0.104)	0.109 (0.103)	1	0.207 (0.187)	0.190 (0.136)	1	0.238 (0.206)	0.267 (0.248)	1
		Monocytes	2.58 (0.795)	2.57 (0.854)	1	2.48 (0.702)	2.45 (0.596)	1	3.87 (2.02)	4.26 (1.65)	1	2.67 (0.832)	2.69 (0.655)	1	3.21 (1.72)	3.00 (0.897)	1		2.51 (0.679)	2.46 (0.704)	1	2.51 (0.730)	2.55 (0.581)	1	3.46 (1.63)	3.43 (1.47)	1	3.17 (1.94)	3.01 (0.910)	1
		Neutrophils	0.0281 (0.133)	0.0294 (0.140)	1	0.0265 (0.116)	0.0674 (0.422)	1	0.133 (0.403)	0.116 (0.283)	1	0.0245 (0.0812)	0.0123 (0.0589)	1	0.0842 (0.203)	0.0732 (0.162)	1		0.0268 (0.131)	0.0515 (0.354)	1	0.0245 (0.103)	0.0190 (0.0817)	1	0.0757 (0.281)	0.0516 (0.117)	1	0.0922 (0.213)	0.0792 (0.168)	1
xCell
	Patients		2869	328		1495	232		221	33		469	95		489	160			2904	359		1173	155		337	53		338	143
	Cell types				pb			pb			pb			pb			pb				pd			pd			pd			pd
		aDC	0.135 (0.0918)	0.146 (0.104)	1	0.138 (0.0920)	0.147 (0.0966)	1	0.238 (0.107)	0.226 (0.116)	1	0.201 (0.116)	0.215 (0.120)	1	0.226 (0.124)	0.256 (0.129)	1		0.124 (0.0797)	0.132 (0.0863)	1	0.146 (0.102)	0.147 (0.105)	1	0.242 (0.108)	0.243 (0.116)	1	0.247 (0.125)	0.264 (0.128)	1
		Adipocytes	0.0980 (0.119)	0.0954 (0.115)	1	0.0832 (0.110)	0.0786 (0.105)	1	0.0589 (0.0960)	0.0767 (0.152)	1	0.0639 (0.0890)	0.0800 (0.106)	1	0.0529 (0.0959)	0.0357 (0.0724)	1		0.115 (0.123)	0.109 (0.116)	1	0.0387 (0.0631)	0.0432 (0.0689)	1	0.0510 (0.0788)	0.0572 (0.0813)	1	0.0363 (0.0753)	0.0246 (0.0492)	1
		Astrocytes	0.104 (0.0752)	0.105 (0.0741)	1	0.0993 (0.0734)	0.0946 (0.0641)	1	0.132 (0.0702)	0.144 (0.0894)	1	0.104 (0.0691)	0.104 (0.0677)	1	0.144 (0.0902)	0.150 (0.0900)	1		0.117 (0.0720)	0.117 (0.0668)	1	0.0590 (0.0626)	0.0599 (0.0600)	1	0.122 (0.0657)	0.129 (0.0662)	1	0.159 (0.0937)	0.154 (0.0911)	1
		B.cells	0.0246 (0.0780)	0.0378 (0.122)	1	0.0265 (0.0715)	0.0270 (0.0673)	1	0.103 (0.158)	0.0737 (0.116)	1	0.0733 (0.147)	0.0691 (0.109)	1	0.102 (0.149)	0.124 (0.169)	1		0.0140 (0.0471)	0.0170 (0.0647)	1	0.0391 (0.0925)	0.0372 (0.0694)	1	0.0969 (0.150)	0.0791 (0.109)	1	0.114 (0.156)	0.126 (0.168)	1
		Basophils	0.108 (0.0685)	0.112 (0.0750)	1	0.111 (0.0692)	0.107 (0.0618)	1	0.123 (0.0794)	0.103 (0.0860)	1	0.114 (0.0705)	0.116 (0.0694)	1	0.118 (0.0851)	0.123 (0.0795)	1		0.100 (0.0623)	0.0992 (0.0633)	1	0.126 (0.0741)	0.120 (0.0703)	1	0.123 (0.0778)	0.117 (0.0840)	1	0.133 (0.0830)	0.125 (0.0818)	1
		CD4.memory.T.cells	0.00342 (0.0127)	0.00540 (0.0187)	1	0.00322 (0.0106)	0.00445 (0.0145)	1	0.0127 (0.0251)	0.0129 (0.0334)	1	0.0103 (0.0229)	0.0113 (0.0251)	1	0.0128 (0.0252)	0.0166 (0.0280)	1		0.00151 (0.00650)	0.00211 (0.00944)	1	0.00587 (0.0156)	0.00651 (0.0138)	1	0.0140 (0.0272)	0.0142 (0.0334)	1	0.0143 (0.0269)	0.0172 (0.0292)	1
		CD4.naive.T.cells	0.00355 (0.0145)	0.00719 (0.0276)	1	0.00364 (0.0148)	0.00372 (0.0122)	1	0.0126 (0.0303)	0.0129 (0.0305)	1	0.0121 (0.0344)	0.0126 (0.0259)	1	0.0108 (0.0269)	0.0118 (0.0319)	1		0.00261 (0.0103)	0.00409 (0.0152)	1	0.00362 (0.0149)	0.00364 (0.0160)	1	0.0154 (0.0396)	0.0151 (0.0342)	1	0.0107 (0.0272)	0.0117 (0.0330)	1
		CD4.T.cells	0.000237 (0.00237)	0.000429 (0.00387)	1	0.0000655 (0.000866)	0.000136 (0.00105)	1	0.000894 (0.00474)	0.00115 (0.00556)	1	0.000841 (0.00585)	0.00148 (0.00684)	1	0.000979 (0.00511)	0.00187 (0.00782)	1		0.0000269 (0.000494)	0.00000977 (0.000185)	1	0.000365 (0.00275)	0.000374 (0.00199)	1	0.00134 (0.00735)	0.00215 (0.00818)	1	0.000982 (0.00550)	0.00209 (0.00825)	1
		CD4.Tcm	0.000126 (0.00128)	0.000198 (0.00272)	1	0.0000761 (0.00107)	0.000192 (0.00212)	1	0.000171 (0.00178)	0.00000000000000000125 (0.00000000000000000200)	1	0.000175 (0.00185)	0.0000982 (0.000819)	1	0.000152 (0.00220)	0.000100 (0.00127)	1		0.000100 (0.00105)	0.000298 (0.00310)	1	0.000149 (0.00165)	0.0000164 (0.000204)	1	0.000214 (0.00214)	0.00000000000000000154 (0.00000000000000000270)	1	0.000220 (0.00265)	0.000112 (0.00134)	1
		CD4.Tem	0.00777 (0.0178)	0.0111 (0.0215)	1	0.00840 (0.0189)	0.00967 (0.0196)	1	0.0255 (0.0317)	0.0295 (0.0343)	1	0.0200 (0.0320)	0.0217 (0.0301)	1	0.0133 (0.0238)	0.0109 (0.0228)	1		0.00634 (0.0159)	0.00886 (0.0185)	1	0.00998 (0.0203)	0.0123 (0.0231)	1	0.0283 (0.0351)	0.0274 (0.0332)	1	0.0104 (0.0216)	0.00978 (0.0224)	1
		CD8.naive.T.cells	0.0138 (0.0115)	0.0149 (0.0131)	1	0.0145 (0.0120)	0.0153 (0.0107)	1	0.0191 (0.0145)	0.0176 (0.0159)	1	0.0185 (0.0157)	0.0176 (0.0136)	1	0.0201 (0.0156)	0.0222 (0.0165)	1		0.0131 (0.0103)	0.0146 (0.0111)	1	0.0152 (0.0132)	0.0139 (0.0111)	1	0.0190 (0.0153)	0.0191 (0.0143)	1	0.0202 (0.0163)	0.0225 (0.0171)	1
		CD8.T.cells	0.0171 (0.0487)	0.0270 (0.0652)	1	0.0175 (0.0469)	0.0193 (0.0448)	1	0.0539 (0.0769)	0.0626 (0.107)	1	0.0480 (0.0849)	0.0525 (0.0854)	1	0.0569 (0.0872)	0.0628 (0.0844)	1		0.0116 (0.0339)	0.0182 (0.0465)	1	0.0218 (0.0567)	0.0205 (0.0470)	1	0.0586 (0.0894)	0.0662 (0.106)	1	0.0604 (0.0873)	0.0625 (0.0864)	1
		CD8.Tcm	0.0245 (0.0592)	0.0357 (0.0777)	1	0.0244 (0.0557)	0.0268 (0.0583)	1	0.0682 (0.0913)	0.0766 (0.125)	1	0.0596 (0.0975)	0.0646 (0.0972)	1	0.0697 (0.101)	0.0767 (0.0969)	1		0.0177 (0.0429)	0.0239 (0.0553)	1	0.0303 (0.0680)	0.0299 (0.0641)	1	0.0738 (0.104)	0.0795 (0.122)	1	0.0724 (0.100)	0.0762 (0.0990)	1
		CD8.Tem	0.000995 (0.00823)	0.00118 (0.00655)	1	0.000742 (0.00673)	0.000566 (0.00499)	1	0.00600 (0.0158)	0.0116 (0.0288)	1	0.00342 (0.0142)	0.00310 (0.0126)	1	0.00905 (0.0238)	0.00891 (0.0210)	1		0.0000943 (0.00195)	0.000177 (0.00178)	1	0.00175 (0.0109)	0.00135 (0.00783)	1	0.00604 (0.0180)	0.00836 (0.0241)	1	0.00944 (0.0239)	0.00926 (0.0216)	1
		cDC	0.159 (0.138)	0.180 (0.153)	1	0.134 (0.115)	0.140 (0.122)	1	0.168 (0.139)	0.198 (0.170)	1	0.155 (0.156)	0.163 (0.142)	1	0.180 (0.164)	0.197 (0.195)	1		0.166 (0.130)	0.177 (0.129)	1	0.0949 (0.0927)	0.100 (0.106)	1	0.161 (0.149)	0.177 (0.154)	1	0.177 (0.168)	0.192 (0.198)	1
		Chondrocytes	0.0448 (0.0356)	0.0426 (0.0358)	1	0.0414 (0.0348)	0.0386 (0.0320)	1	0.0387 (0.0312)	0.0438 (0.0333)	1	0.0341 (0.0290)	0.0295 (0.0317)	1	0.0384 (0.0378)	0.0272 (0.0378)	0.0072		0.0536 (0.0343)	0.0517 (0.0335)	1	0.0199 (0.0255)	0.0192 (0.0250)	1	0.0356 (0.0297)	0.0351 (0.0312)	1	0.0352 (0.0388)	0.0261 (0.0387)	0.25
		Class.switched.memory.B.cells	0.00863 (0.0199)	0.0107 (0.0258)	1	0.00944 (0.0176)	0.0104 (0.0168)	1	0.0266 (0.0376)	0.0187 (0.0248)	1	0.0191 (0.0312)	0.0182 (0.0235)	1	0.0239 (0.0317)	0.0308 (0.0384)	1		0.00570 (0.0127)	0.00600 (0.0143)	1	0.0142 (0.0247)	0.0143 (0.0194)	1	0.0249 (0.0344)	0.0198 (0.0235)	1	0.0263 (0.0325)	0.0309 (0.0383)	1
		CLP	0.0181 (0.0115)	0.0174 (0.0122)	1	0.0195 (0.0119)	0.0201 (0.0131)	1	0.0163 (0.0110)	0.0117 (0.0120)	1	0.0194 (0.0117)	0.0188 (0.0120)	1	0.0170 (0.0130)	0.0194 (0.0139)	1		0.0157 (0.00964)	0.0148 (0.00930)	1	0.0262 (0.0126)	0.0268 (0.0147)	1	0.0171 (0.0112)	0.0142 (0.0117)	1	0.0189 (0.0136)	0.0201 (0.0139)	1
		CMP	0.00985 (0.00899)	0.00939 (0.0102)	1	0.00845 (0.00862)	0.00882 (0.00904)	1	0.00132 (0.00349)	0.00250 (0.00569)	1	0.00541 (0.00788)	0.00487 (0.00692)	1	0.00130 (0.00397)	0.000786 (0.00266)	1		0.0110 (0.00857)	0.0108 (0.00896)	1	0.00618 (0.00844)	0.00573 (0.00891)	1	0.00181 (0.00442)	0.00165 (0.00317)	1	0.000784 (0.00315)	0.000346 (0.00151)	1
		DC	0.0131 (0.0210)	0.0154 (0.0236)	1	0.0110 (0.0187)	0.0128 (0.0230)	1	0.0329 (0.0325)	0.0328 (0.0299)	1	0.0227 (0.0317)	0.0229 (0.0283)	1	0.0331 (0.0358)	0.0380 (0.0463)	1		0.0112 (0.0176)	0.0120 (0.0167)	1	0.0105 (0.0186)	0.0127 (0.0256)	1	0.0310 (0.0340)	0.0305 (0.0316)	1	0.0346 (0.0389)	0.0379 (0.0477)	1
		Endothelial.cells	0.0672 (0.0624)	0.0680 (0.0582)	1	0.0569 (0.0544)	0.0547 (0.0513)	1	0.0521 (0.0447)	0.0669 (0.0683)	1	0.0487 (0.0475)	0.0512 (0.0498)	1	0.0472 (0.0543)	0.0360 (0.0486)	1		0.0766 (0.0636)	0.0764 (0.0586)	1	0.0306 (0.0283)	0.0292 (0.0263)	1	0.0453 (0.0406)	0.0466 (0.0393)	1	0.0409 (0.0497)	0.0301 (0.0361)	1
		Eosinophils	0.000454 (0.00196)	0.000402 (0.00211)	1	0.000349 (0.00152)	0.000503 (0.00190)	1	0.000888 (0.00259)	0.000663 (0.00194)	1	0.000421 (0.00179)	0.000311 (0.00119)	1	0.000843 (0.00250)	0.000193 (0.00102)	1		0.000375 (0.00171)	0.000441 (0.00174)	1	0.000431 (0.00169)	0.000272 (0.000986)	1	0.000749 (0.00239)	0.000605 (0.00179)	1	0.000242 (0.00126)	0.000175 (0.00102)	1
		Epithelial.cells	0.262 (0.0684)	0.260 (0.0701)	1	0.270 (0.0625)	0.269 (0.0699)	1	0.314 (0.0836)	0.299 (0.101)	1	0.267 (0.0697)	0.276 (0.0666)	1	0.284 (0.0907)	0.295 (0.0813)	1		0.276 (0.0617)	0.278 (0.0665)	1	0.242 (0.0591)	0.239 (0.0602)	1	0.299 (0.0770)	0.297 (0.0688)	1	0.287 (0.0949)	0.297 (0.0787)	1
		Erythrocytes	0.000106 (0.000722)	0.0000813 (0.000268)	1	0.000114 (0.000635)	0.000182 (0.000473)	1	0.000200 (0.000964)	0.0000844 (0.000237)	1	0.000295 (0.00306)	0.000172 (0.000401)	1	0.000209 (0.000749)	0.000292 (0.000529)	0.9602		0.0000505 (0.000664)	0.0000594 (0.000339)	1	0.000202 (0.000398)	0.000268 (0.000401)	1	0.000119 (0.000405)	0.000104 (0.000230)	1	0.000232 (0.000533)	0.000292 (0.000511)	1
		Fibroblasts	0.148 (0.0879)	0.149 (0.0873)	1	0.137 (0.0817)	0.135 (0.0766)	1	0.0959 (0.0751)	0.116 (0.0964)	1	0.114 (0.0728)	0.116 (0.0719)	1	0.0972 (0.0828)	0.0865 (0.0741)	1		0.171 (0.0806)	0.172 (0.0768)	1	0.0788 (0.0559)	0.0800 (0.0555)	1	0.0918 (0.0647)	0.104 (0.0596)	1	0.0899 (0.0758)	0.0802 (0.0654)	1
		GMP	0.0280 (0.0311)	0.0288 (0.0380)	1	0.0225 (0.0250)	0.0255 (0.0266)	1	0.00991 (0.0163)	0.0188 (0.0191)	1	0.0213 (0.0255)	0.0204 (0.0272)	1	0.0139 (0.0234)	0.0119 (0.0204)	1		0.0279 (0.0269)	0.0296 (0.0262)	1	0.0207 (0.0285)	0.0219 (0.0317)	1	0.0128 (0.0202)	0.0142 (0.0184)	1	0.0108 (0.0223)	0.0106 (0.0192)	1
		Hepatocytes	0.00180 (0.00233)	0.00185 (0.00241)	1	0.00146 (0.00214)	0.00130 (0.00221)	1	0.00121 (0.00173)	0.00159 (0.00209)	1	0.000960 (0.00170)	0.00103 (0.00159)	1	0.00151 (0.00194)	0.00112 (0.00175)	1		0.00203 (0.00247)	0.00195 (0.00248)	1	0.000896 (0.00151)	0.000884 (0.00179)	1	0.000816 (0.00139)	0.00104 (0.00141)	1	0.00131 (0.00159)	0.000902 (0.00140)	1
		HSC	0.299 (0.174)	0.305 (0.176)	1	0.273 (0.162)	0.273 (0.162)	1	0.182 (0.130)	0.232 (0.198)	1	0.214 (0.136)	0.226 (0.160)	1	0.194 (0.163)	0.157 (0.148)	1		0.347 (0.166)	0.357 (0.160)	1	0.160 (0.0909)	0.152 (0.0889)	1	0.164 (0.105)	0.193 (0.137)	1	0.155 (0.124)	0.138 (0.113)	1
		iDC	0.165 (0.179)	0.168 (0.168)	1	0.140 (0.148)	0.150 (0.181)	1	0.303 (0.239)	0.316 (0.213)	1	0.209 (0.232)	0.203 (0.214)	1	0.316 (0.265)	0.305 (0.291)	1		0.160 (0.155)	0.156 (0.136)	1	0.115 (0.140)	0.129 (0.168)	1	0.267 (0.232)	0.261 (0.210)	1	0.308 (0.270)	0.291 (0.285)	1
		Keratinocytes	0.0179 (0.0161)	0.0185 (0.0143)	1	0.0183 (0.0156)	0.0200 (0.0150)	1	0.0318 (0.0295)	0.0306 (0.0237)	1	0.0179 (0.0146)	0.0204 (0.0148)	1	0.0413 (0.0307)	0.0493 (0.0285)	0.0803		0.0217 (0.0158)	0.0231 (0.0151)	1	0.00803 (0.00571)	0.00924 (0.00600)	1	0.0233 (0.0178)	0.0245 (0.0150)	1	0.0479 (0.0326)	0.0517 (0.0286)	1
		ly.Endothelial.cells	0.0176 (0.0243)	0.0174 (0.0221)	1	0.0137 (0.0201)	0.0122 (0.0193)	1	0.0101 (0.0147)	0.0175 (0.0337)	1	0.0102 (0.0168)	0.0105 (0.0189)	1	0.00982 (0.0200)	0.00633 (0.0175)	0.1987		0.0206 (0.0252)	0.0198 (0.0231)	1	0.00559 (0.00856)	0.00422 (0.00641)	1	0.00843 (0.0135)	0.00813 (0.0103)	1	0.00794 (0.0167)	0.00422 (0.0102)	1
		Macrophages	0.0369 (0.0406)	0.0361 (0.0468)	1	0.0362 (0.0363)	0.0337 (0.0314)	1	0.0744 (0.0475)	0.0695 (0.0451)	1	0.0517 (0.0432)	0.0490 (0.0388)	1	0.0739 (0.0476)	0.0719 (0.0462)	1		0.0271 (0.0305)	0.0248 (0.0298)	1	0.0521 (0.0403)	0.0482 (0.0384)	1	0.0715 (0.0455)	0.0665 (0.0412)	1	0.0757 (0.0480)	0.0751 (0.0464)	1
		Macrophages.M1	0.0261 (0.0263)	0.0279 (0.0313)	1	0.0275 (0.0268)	0.0275 (0.0253)	1	0.0643 (0.0378)	0.0624 (0.0391)	1	0.0428 (0.0344)	0.0452 (0.0347)	1	0.0651 (0.0397)	0.0690 (0.0407)	1		0.0197 (0.0189)	0.0199 (0.0199)	1	0.0370 (0.0304)	0.0363 (0.0294)	1	0.0612 (0.0374)	0.0591 (0.0348)	1	0.0697 (0.0399)	0.0722 (0.0401)	1
		Macrophages.M2	0.0245 (0.0247)	0.0215 (0.0254)	0.3421	0.0219 (0.0173)	0.0199 (0.0161)	1	0.0270 (0.0225)	0.0272 (0.0197)	1	0.0241 (0.0195)	0.0222 (0.0180)	1	0.0245 (0.0222)	0.0173 (0.0142)	0.0307		0.0217 (0.0198)	0.0185 (0.0175)	0.1554	0.0250 (0.0186)	0.0229 (0.0174)	1	0.0263 (0.0192)	0.0259 (0.0187)	1	0.0197 (0.0188)	0.0171 (0.0143)	1
		Mast.cells	0.0145 (0.0103)	0.0142 (0.0115)	1	0.0140 (0.00972)	0.0146 (0.0102)	1	0.00954 (0.00867)	0.00797 (0.00639)	1	0.0145 (0.0105)	0.0136 (0.00821)	1	0.00698 (0.00773)	0.00613 (0.00700)	1		0.0135 (0.00932)	0.0131 (0.0104)	1	0.0160 (0.0106)	0.0165 (0.0108)	1	0.0117 (0.00961)	0.0104 (0.00598)	1	0.00651 (0.00787)	0.00585 (0.00676)	1
		Megakaryocytes	0.00796 (0.00898)	0.00820 (0.00888)	1	0.00661 (0.00811)	0.00609 (0.00792)	1	0.00681 (0.00821)	0.00763 (0.00809)	1	0.00563 (0.00763)	0.00576 (0.00744)	1	0.00597 (0.00779)	0.00521 (0.00701)	1		0.00979 (0.00928)	0.00964 (0.00907)	1	0.00193 (0.00315)	0.00173 (0.00339)	1	0.00529 (0.00687)	0.00589 (0.00663)	1	0.00499 (0.00662)	0.00443 (0.00560)	1
		Melanocytes	0.00785 (0.00484)	0.00841 (0.00493)	1	0.00787 (0.00480)	0.00851 (0.00601)	1	0.00835 (0.00629)	0.00830 (0.00517)	1	0.00857 (0.00456)	0.00996 (0.00695)	1	0.0158 (0.0111)	0.0188 (0.0109)	0.421		0.00781 (0.00458)	0.00853 (0.00485)	1	0.00751 (0.00454)	0.00757 (0.00508)	1	0.00733 (0.00423)	0.00740 (0.00375)	1	0.0198 (0.0109)	0.0201 (0.0107)	1
		Memory.B.cells	0.00593 (0.0261)	0.0106 (0.0438)	1	0.00612 (0.0248)	0.00572 (0.0225)	1	0.0279 (0.0556)	0.0205 (0.0375)	1	0.0211 (0.0534)	0.0184 (0.0358)	1	0.0285 (0.0532)	0.0352 (0.0614)	1		0.00357 (0.0176)	0.00472 (0.0239)	1	0.00771 (0.0291)	0.00670 (0.0220)	1	0.0263 (0.0527)	0.0205 (0.0368)	1	0.0321 (0.0555)	0.0353 (0.0607)	1
		MEP	0.0241 (0.0182)	0.0246 (0.0197)	1	0.0255 (0.0181)	0.0276 (0.0182)	1	0.0355 (0.0234)	0.0301 (0.0218)	1	0.0324 (0.0211)	0.0333 (0.0206)	1	0.0280 (0.0203)	0.0297 (0.0199)	1		0.0214 (0.0156)	0.0223 (0.0168)	1	0.0317 (0.0210)	0.0325 (0.0208)	1	0.0363 (0.0231)	0.0345 (0.0222)	1	0.0263 (0.0196)	0.0293 (0.0194)	1
		Mesangial.cells	0.0176 (0.0153)	0.0176 (0.0144)	1	0.0166 (0.0147)	0.0167 (0.0141)	1	0.0132 (0.0130)	0.0162 (0.0164)	1	0.0142 (0.0140)	0.0144 (0.0135)	1	0.0168 (0.0158)	0.0191 (0.0179)	1		0.0207 (0.0151)	0.0211 (0.0141)	1	0.00890 (0.0114)	0.00828 (0.0107)	1	0.0125 (0.0130)	0.0136 (0.0144)	1	0.0175 (0.0146)	0.0186 (0.0179)	1
		Monocytes	0.00648 (0.0192)	0.00674 (0.0180)	1	0.00404 (0.0128)	0.00679 (0.0244)	1	0.0158 (0.0189)	0.0119 (0.0131)	1	0.00758 (0.0164)	0.00822 (0.0153)	1	0.0194 (0.0284)	0.0187 (0.0240)	1		0.00413 (0.0142)	0.00484 (0.0191)	1	0.00636 (0.0180)	0.00664 (0.0162)	1	0.0131 (0.0170)	0.0101 (0.0127)	1	0.0221 (0.0286)	0.0197 (0.0245)	1
		MPP	0.00000891 (0.000226)	0.0000211 (0.000381)	1	0.0000239 (0.000723)	0.00000000000000000241 (0.00000000000000000574)	1	0.0000696 (0.000598)	0.00000000000000000183 (0.00000000000000000360)	1	0.0000415 (0.000493)	0.00000000000000000211 (0.00000000000000000364)	1	0.000112 (0.00159)	0.000198 (0.00175)	1		0.00000158 (0.0000851)	0.00000000000000000270 (0.00000000000000000589)	1	0.0000460 (0.000875)	0.00000000000000000356 (0.00000000000000000742)	1	0.0000632 (0.000581)	0.00000000000000000196 (0.00000000000000000346)	1	0.000162 (0.00191)	0.000221 (0.00185)	1
		MSC	0.225 (0.120)	0.232 (0.127)	1	0.246 (0.121)	0.250 (0.129)	1	0.265 (0.122)	0.293 (0.121)	1	0.271 (0.122)	0.260 (0.133)	1	0.217 (0.133)	0.190 (0.110)	1		0.224 (0.123)	0.230 (0.130)	1	0.247 (0.108)	0.260 (0.117)	1	0.296 (0.113)	0.314 (0.131)	1	0.192 (0.113)	0.191 (0.106)	1
		mv.Endothelial.cells	0.0445 (0.0358)	0.0456 (0.0332)	1	0.0390 (0.0313)	0.0394 (0.0309)	1	0.0412 (0.0289)	0.0525 (0.0467)	1	0.0376 (0.0298)	0.0399 (0.0299)	1	0.0369 (0.0339)	0.0300 (0.0295)	1		0.0488 (0.0365)	0.0493 (0.0334)	1	0.0258 (0.0188)	0.0265 (0.0184)	1	0.0376 (0.0270)	0.0384 (0.0247)	1	0.0336 (0.0316)	0.0270 (0.0247)	1
		Myocytes	0.00550 (0.00486)	0.00544 (0.00469)	1	0.00516 (0.0104)	0.00442 (0.00457)	1	0.00225 (0.00322)	0.00210 (0.00363)	1	0.00388 (0.00435)	0.00304 (0.00344)	1	0.00422 (0.00547)	0.00506 (0.00621)	1		0.00535 (0.00459)	0.00520 (0.00454)	1	0.00575 (0.0115)	0.00505 (0.00473)	1	0.00246 (0.00344)	0.00219 (0.00307)	1	0.00491 (0.00589)	0.00521 (0.00633)	1
		naive.B.cells	0.00212 (0.00981)	0.00404 (0.0162)	1	0.00209 (0.00874)	0.00213 (0.00866)	1	0.00712 (0.0199)	0.00423 (0.00991)	1	0.00643 (0.0196)	0.00545 (0.0118)	1	0.00828 (0.0188)	0.0107 (0.0210)	1		0.00113 (0.00597)	0.00163 (0.00837)	1	0.00307 (0.0114)	0.00266 (0.00668)	1	0.00714 (0.0192)	0.00530 (0.00990)	1	0.00954 (0.0201)	0.0109 (0.0210)	1
		Neurons	0.00553 (0.00849)	0.00475 (0.00728)	1	0.00493 (0.00787)	0.00464 (0.00641)	1	0.00178 (0.00199)	0.00146 (0.00108)	1	0.00304 (0.00361)	0.00301 (0.00369)	1	0.00217 (0.00342)	0.00198 (0.00230)	1		0.00521 (0.00816)	0.00444 (0.00636)	1	0.00626 (0.00920)	0.00626 (0.00861)	1	0.00182 (0.00184)	0.00165 (0.00130)	1	0.00244 (0.00394)	0.00188 (0.00189)	1
		Neutrophils	0.00282 (0.00620)	0.00279 (0.00779)	1	0.00228 (0.00451)	0.00472 (0.0272)	1	0.00305 (0.00594)	0.00253 (0.00392)	1	0.00200 (0.00294)	0.00158 (0.00281)	1	0.00304 (0.00703)	0.00252 (0.00730)	1		0.00269 (0.00595)	0.00388 (0.0216)	0.4727	0.00219 (0.00380)	0.00199 (0.00327)	1	0.00223 (0.00388)	0.00157 (0.00276)	1	0.00316 (0.00581)	0.00255 (0.00765)	1
		NK.cells	0.00000906 (0.000261)	0.00000000000000000394 (0.0000000000000000103)	1	0.00000000000000000409 (0.00000000000000000944)	0.00000000000000000382 (0.00000000000000000890)	1	0.0000987 (0.00139)	0.000723 (0.00415)	1	0.00000112 (0.0000242)	0.0000845 (0.000655)	1	0.000190 (0.00193)	0.000377 (0.00336)	1		0.00000000000000000500 (0.0000000000000000110)	0.00000000000000000416 (0.0000000000000000103)	1	0.0000196 (0.000399)	0.00000000000000000394 (0.00000000000000000942)	1	0.0000647 (0.00113)	0.000486 (0.00328)	1	0.000173 (0.00189)	0.000422 (0.00355)	1
		NKT	0.0889 (0.0480)	0.0884 (0.0515)	1	0.0918 (0.0469)	0.0910 (0.0528)	1	0.0977 (0.0533)	0.111 (0.0464)	1	0.114 (0.0501)	0.120 (0.0583)	1	0.0892 (0.0575)	0.0878 (0.0647)	1		0.0889 (0.0468)	0.0861 (0.0492)	1	0.0914 (0.0483)	0.0919 (0.0535)	1	0.105 (0.0524)	0.107 (0.0516)	1	0.0932 (0.0614)	0.0891 (0.0668)	1
		Osteoblast	0.0193 (0.0252)	0.0191 (0.0265)	1	0.0185 (0.0237)	0.0195 (0.0245)	1	0.0129 (0.0198)	0.0122 (0.0160)	1	0.0173 (0.0234)	0.0145 (0.0212)	1	0.0134 (0.0226)	0.0118 (0.0187)	1		0.0145 (0.0215)	0.0131 (0.0208)	1	0.0319 (0.0283)	0.0358 (0.0290)	1	0.0134 (0.0204)	0.0121 (0.0166)	1	0.0137 (0.0240)	0.0120 (0.0185)	1
		pDC	0.0121 (0.0310)	0.0175 (0.0417)	1	0.0113 (0.0272)	0.0133 (0.0304)	1	0.0530 (0.0582)	0.0517 (0.0596)	1	0.0337 (0.0502)	0.0395 (0.0537)	1	0.0562 (0.0609)	0.0650 (0.0662)	1		0.00563 (0.0171)	0.00723 (0.0220)	1	0.0198 (0.0361)	0.0202 (0.0349)	1	0.0512 (0.0570)	0.0493 (0.0508)	1	0.0597 (0.0654)	0.0664 (0.0677)	1
		Pericytes	0.0434 (0.0437)	0.0465 (0.0455)	1	0.0403 (0.0430)	0.0375 (0.0410)	1	0.0579 (0.0508)	0.0659 (0.0503)	1	0.0401 (0.0418)	0.0420 (0.0418)	1	0.0621 (0.0558)	0.0544 (0.0485)	1		0.0471 (0.0436)	0.0493 (0.0438)	1	0.0270 (0.0356)	0.0267 (0.0371)	1	0.0532 (0.0480)	0.0539 (0.0450)	1	0.0701 (0.0588)	0.0581 (0.0485)	1
		Plasma.cells	0.00872 (0.0129)	0.00967 (0.0163)	1	0.0104 (0.0148)	0.0102 (0.0129)	1	0.0329 (0.0345)	0.0242 (0.0286)	1	0.0180 (0.0211)	0.0189 (0.0240)	1	0.0261 (0.0292)	0.0269 (0.0297)	1		0.00647 (0.00933)	0.00648 (0.00919)	1	0.0146 (0.0172)	0.0147 (0.0178)	1	0.0285 (0.0306)	0.0239 (0.0251)	1	0.0275 (0.0305)	0.0265 (0.0291)	1
		Platelets	0.000136 (0.00123)	0.0000952 (0.000745)	1	0.0000752 (0.000870)	0.000147 (0.00109)	1	0.000193 (0.00127)	0.00000000000000000268 (0.00000000000000000532)	1	0.000127 (0.000991)	0.0000316 (0.000308)	1	0.000304 (0.00166)	0.000264 (0.00149)	1		0.0000643 (0.000784)	0.0000773 (0.000806)	1	0.000205 (0.00151)	0.000188 (0.00105)	1	0.000222 (0.00138)	0.00000000000000000132 (0.00000000000000000344)	1	0.000211 (0.00142)	0.000292 (0.00158)	1
		Preadipocytes	0.00971 (0.0273)	0.0107 (0.0296)	1	0.00558 (0.0189)	0.00800 (0.0276)	1	0.00832 (0.0241)	0.0151 (0.0384)	1	0.00429 (0.0142)	0.00465 (0.0137)	1	0.00868 (0.0294)	0.00733 (0.0215)	1		0.00911 (0.0253)	0.0101 (0.0281)	1	0.00463 (0.0158)	0.00543 (0.0167)	1	0.00396 (0.0158)	0.00416 (0.0124)	1	0.00714 (0.0256)	0.00552 (0.0170)	1
		pro.B.cells	0.00187 (0.0101)	0.00344 (0.0157)	1	0.00204 (0.00961)	0.00243 (0.00876)	1	0.0118 (0.0226)	0.0111 (0.0197)	1	0.00659 (0.0190)	0.00567 (0.0157)	1	0.0173 (0.0256)	0.0228 (0.0280)	1		0.000212 (0.00275)	0.000447 (0.00483)	1	0.00432 (0.0147)	0.00438 (0.0102)	1	0.0106 (0.0220)	0.00932 (0.0178)	1	0.0209 (0.0266)	0.0239 (0.0279)	1
		Sebocytes	0.0126 (0.00887)	0.0120 (0.00663)	1	0.0134 (0.00974)	0.0132 (0.00710)	1	0.0262 (0.0222)	0.0218 (0.0201)	1	0.0139 (0.00801)	0.0148 (0.00816)	1	0.0303 (0.0230)	0.0365 (0.0226)	0.0462		0.0134 (0.00857)	0.0132 (0.00700)	1	0.0107 (0.00536)	0.0108 (0.00524)	1	0.0200 (0.0129)	0.0198 (0.00921)	1	0.0336 (0.0255)	0.0382 (0.0228)	1
		Skeletal.muscle	0.000334 (0.00106)	0.000412 (0.00117)	1	0.000639 (0.0162)	0.000332 (0.00123)	1	0.000221 (0.000780)	0.000283 (0.00120)	1	0.000135 (0.000596)	0.000140 (0.000621)	1	0.000639 (0.00186)	0.000502 (0.00121)	1		0.000335 (0.00102)	0.000425 (0.00117)	1	0.000666 (0.0183)	0.000175 (0.000775)	1	0.000102 (0.000541)	0.0000993 (0.000453)	1	0.000789 (0.00211)	0.000519 (0.00125)	1
		Smooth.muscle	0.137 (0.0809)	0.134 (0.0883)	1	0.134 (0.0795)	0.139 (0.0869)	1	0.0778 (0.0754)	0.0645 (0.0727)	1	0.114 (0.0851)	0.104 (0.0809)	1	0.0799 (0.0714)	0.0756 (0.0749)	1		0.133 (0.0776)	0.134 (0.0852)	1	0.154 (0.0819)	0.156 (0.0898)	1	0.0811 (0.0754)	0.0742 (0.0778)	1	0.0727 (0.0672)	0.0716 (0.0719)	1
		Tgd.cells	0.000825 (0.00508)	0.00158 (0.00779)	1	0.000610 (0.00349)	0.000813 (0.00422)	1	0.00253 (0.00824)	0.00214 (0.00853)	1	0.00219 (0.00873)	0.00308 (0.0126)	1	0.00315 (0.00943)	0.00422 (0.0114)	1		0.000127 (0.00145)	0.000315 (0.00242)	1	0.00172 (0.00681)	0.00190 (0.00663)	1	0.00315 (0.0102)	0.00246 (0.00903)	1	0.00342 (0.0101)	0.00446 (0.0119)	1
		Th1.cells	0.0849 (0.0531)	0.0891 (0.0628)	1	0.0945 (0.0526)	0.0984 (0.0551)	1	0.119 (0.0621)	0.119 (0.0794)	1	0.121 (0.0624)	0.121 (0.0679)	1	0.139 (0.0871)	0.158 (0.0917)	1		0.0704 (0.0383)	0.0707 (0.0415)	1	0.126 (0.0571)	0.135 (0.0638)	1	0.127 (0.0627)	0.127 (0.0735)	1	0.156 (0.0873)	0.166 (0.0894)	1
		Th2.cells	0.0584 (0.0733)	0.0674 (0.0826)	1	0.0634 (0.0731)	0.0795 (0.0835)	1	0.176 (0.106)	0.172 (0.125)	1	0.116 (0.0825)	0.128 (0.0894)	1	0.205 (0.139)	0.263 (0.129)	0.0002		0.0320 (0.0395)	0.0383 (0.0421)	1	0.108 (0.0829)	0.122 (0.0861)	1	0.162 (0.0905)	0.172 (0.0945)	1	0.242 (0.137)	0.277 (0.123)	0.8039
		Tregs	0.00776 (0.0151)	0.00759 (0.0160)	1	0.00708 (0.0133)	0.00834 (0.0151)	1	0.0138 (0.0233)	0.0106 (0.0249)	1	0.0120 (0.0199)	0.0131 (0.0212)	1	0.0122 (0.0225)	0.0153 (0.0265)	1		0.00579 (0.0113)	0.00555 (0.0115)	1	0.0106 (0.0180)	0.0111 (0.0188)	1	0.0153 (0.0231)	0.0119 (0.0234)	1	0.0137 (0.0252)	0.0162 (0.0275)	1
p = Mann-Whitney test p-value contrasting screening subpopulations corrected for multiple testing (a=30 tests, b=320 tests, c=24 tests, d=256 tests) with the Bonferroni method.

## Sheet: Table S6
Table S6. Top 10 genes with most expressed somatic variants per clinical subgroup and their distribution in patients with regards to screening status and presence of somatic variants.
Clinical subgroup	Gene	Not screened, with variants	Screened, with variants	Not screened, no variants	Screened, no variants	Test performed	Corrected p-value*
ER+/HER2-/LN-	GATA3	238	37	2612	289	Chi-square	0.776
ER+/HER2-/LN-	PIK3CA	1202	152	1648	174	Chi-square	0.776
ER+/HER2-/LN-	TBX3	120	18	2730	308	Chi-square	1
ER+/HER2-/LN-	KMT2C	140	12	2710	314	Chi-square	1
ER+/HER2-/LN-	AKT1	169	16	2681	310	Chi-square	1
ER+/HER2-/LN-	CDH1	219	22	2631	304	Chi-square	1
ER+/HER2-/LN-	TP53	436	46	2414	280	Chi-square	1
ER+/HER2-/LN-	MAP3K1	269	29	2581	297	Chi-square	1
ER+/HER2-/LN-	FOXA1	123	13	2727	313	Chi-square	1
ER+/HER2-/LN-	ARID1A	108	13	2742	313	Chi-square	1
ER+/HER2-/LN+	TP53	263	29	1219	201	Chi-square	0.776
ER+/HER2-/LN+	CDH1	109	10	1373	220	Chi-square	0.776
ER+/HER2-/LN+	FOXA1	73	6	1409	224	Chi-square	0.823
ER+/HER2-/LN+	PIK3CA	671	93	811	137	Chi-square	0.875
ER+/HER2-/LN+	AKT1	82	8	1400	222	Chi-square	1
ER+/HER2-/LN+	TBX3	63	13	1419	217	Chi-square	1
ER+/HER2-/LN+	PTEN	71	14	1411	216	Chi-square	1
ER+/HER2-/LN+	GATA3	114	15	1368	215	Chi-square	1
ER+/HER2-/LN+	KMT2C	69	9	1413	221	Chi-square	1
ER+/HER2-/LN+	MAP3K1	143	24	1339	206	Chi-square	1
HER2+/ER-	PIK3CA	59	14	161	18	Chi-square	0.776
HER2+/ER-	GOLGA3	11	3	209	29	Fisher's	1
HER2+/ER-	TP53	119	15	101	17	Chi-square	1
HER2+/ER-	CEP350	11	2	209	30	Fisher's	1
HER2+/ER-	HIPK2	11	2	209	30	Fisher's	1
HER2+/ER-	MACF1	12	2	208	30	Fisher's	1
HER2+/ER-	RNF213	14	2	206	30	Fisher's	1
HER2+/ER-	ATXN1L	13	1	207	31	Fisher's	1
HER2+/ER-	GOLGB1	13	1	207	31	Fisher's	1
HER2+/ER-	HDLBP	12	1	208	31	Fisher's	1
HER2+/ER+	LPP	18	6	447	87	Fisher's	1
HER2+/ER+	GATA3	26	8	439	85	Chi-square	1
HER2+/ER+	FOXA1	18	5	447	88	Fisher's	1
HER2+/ER+	MAP3K1	30	4	435	89	Chi-square	1
HER2+/ER+	PIK3CA	137	25	328	68	Chi-square	1
HER2+/ER+	IGF1R	20	3	445	90	Fisher's	1
HER2+/ER+	TP53	131	25	334	68	Chi-square	1
HER2+/ER+	ARID1A	25	5	440	88	Fisher's	1
HER2+/ER+	ARHGAP35	19	4	446	89	Fisher's	1
HER2+/ER+	CDK12	19	4	446	89	Fisher's	1
TNBC	PIK3CA	92	14	397	146	Chi-square	0.208
TNBC	TP53	275	102	214	58	Chi-square	0.776
TNBC	ERBB2	29	4	460	156	Chi-square	0.776
TNBC	RNF213	18	11	471	149	Chi-square	0.776
TNBC	PRAMENP	30	6	459	154	Chi-square	1
TNBC	KMT2C	24	11	465	149	Chi-square	1
TNBC	CREBBP	23	6	466	154	Chi-square	1
TNBC	MACF1	23	6	466	154	Chi-square	1
TNBC	ARHGAP35	27	10	462	150	Chi-square	1
TNBC	LPP	22	7	467	153	Chi-square	1
*Corrected p-values were calculated using the Benjamini-Hochberg method for 50 tests.

## Sheet: Table S7
Table S7. PGVs and VUS identified in 900 SCAN-B patients screened for germline variants.
Gene	RefSeq	HGVS.cDNA	HGVS.protein	HGVS_Genomic_GRCh37	HGVS_Genomic_GRCh38	Type	Clinical significance	n
ATM	NM_000051.3	c.4910-1G>T	p.?	NC_000011.9:g.108168013G>T	NC_000011.10:g.108297286G>T	splice_acceptor	pathogenic	1
ATM	NM_000051.3	c.790del	p.(Tyr264IlefsTer12)	NC_000011.9:g.108115642del	NC_000011.10:g.108244915del	frameshift deletion	pathogenic	1
BARD1	NM_000465.4	c.1690C>T	p.(Gln564Ter)	NC_000002.11:g.215610566G>A	NC_000002.12:g.214745842G>A	stopgain_SNV	pathogenic	1
BARD1	NM_000465.4	c.1915T>C	p.(Cys639Arg)	NC_000002.11:g.215595221A>G	NC_000002.12:g.214730497A>G	nonsynonymous_SNV	uncertain significance	1
BRCA1	NM_007294.3	c.1059G>A	p.(Trp353Ter)	NC_000017.10:g.41246489C>T	NC_000017.11:g.43094472C>T	stopgain_SNV	pathogenic	2
BRCA1	NM_007294.3	c.1082_1092del	p.(Ser361Ter)	NC_000017.10:g.41246458_41246468del	NC_000017.11:g.43094441_43094451del	frameshift deletion	pathogenic	1
BRCA1	NM_007294.3	c.1462dup	p.(Thr488AsnfsTer2)	NC_000017.10:g.41246086dup	NC_000017.11:g.43094069dup	frameshift insertion	pathogenic	1
BRCA1	NM_007294.3	c.1510C>T	p.(Arg504Cys)	NC_000017.10:g.41246038G>A	NC_000017.11:g.43094021G>A	nonsynonymous_SNV	uncertain significance	1
BRCA1	NM_007294.3	c.1687C>T	p.(Gln563Ter)	NC_000017.10:g.41245861G>A	NC_000017.11:g.43093844G>A	stopgain_SNV	pathogenic	2
BRCA1	NM_007294.3	c.181T>G	p.(Cys61Gly)	NC_000017.10:g.41258504A>C	NC_000017.11:g.43106487A>C	nonsynonymous_SNV	pathogenic	1
BRCA1	NM_007294.3	c.188T>A	p.(Leu63Ter)	NC_000017.10:g.41258497A>T	NC_000017.11:g.43106480A>T	stopgain_SNV	pathogenic	1
BRCA1	NM_007294.3	c.20G>A	p.(Arg7His)	NC_000017.10:g.41276094C>T	NC_000017.11:g.43124077C>T	nonsynonymous_SNV	uncertain significance	1
BRCA1	NM_007294.3	c.2120G>C	p.Gly707Ala	NC_000017.10:g.41245428C>G	NC_000017.11:g.43093411C>G	nonsynonymous_SNV	uncertain significance	1
BRCA1	NM_007294.3	c.2123C>A	p.(Ser708Tyr)	NC_000017.10:g.41245425G>T	NC_000017.11:g.43093408G>T	nonsynonymous_SNV	uncertain significance	1
BRCA1	NM_007294.3	c.2475del	p.(Asp825GlufsTer21)	NC_000017.10:g.41245073del	NC_000017.11:g.43093056del	frameshift deletion	pathogenic	1
BRCA1	NM_007294.3	c.2572C>T	p.(Gln858Ter)	NC_000017.10:g.41244976G>A	NC_000017.11:g.43092959G>A	stopgain_SNV	pathogenic	1
BRCA1	NM_007294.3	c.2982dup	p.(Lys995Ter)	NC_000017.10:g.41244566dup	NC_000017.11:g.43092549dup	frameshift insertion	pathogenic	1
BRCA1	NM_007294.3	c.3008_3009del	p.(Phe1003Ter)	NC_000017.10:g.41244540_41244541del	NC_000017.11:g.43092523_43092524del	frameshift deletion	pathogenic	2
BRCA1	NM_007294.3	c.3048_3052dup	p.(Asn1018MetfsTer8)	NC_000017.10:g.41244497_41244501dup	NC_000017.11:g.43092480_43092484dup	frameshift insertion	pathogenic	3
BRCA1	NM_007294.3	c.3178G>T	p.(Glu1060Ter)	NC_000017.10:g.41244370C>A	NC_000017.11:g.43092353C>A	stopgain_SNV	pathogenic	2
BRCA1	NM_007294.3	c.3874del	p.(Ser1292LeufsTer15)	NC_000017.10:g.41243675del	NC_000017.11:g.43091658del	frameshift deletion	pathogenic	1
BRCA1	NM_007294.3	c.3967C>T	p.(Gln1323Ter)	NC_000017.10:g.41243581G>A	NC_000017.11:g.43091564G>A	stopgain_SNV	pathogenic	1
BRCA1	NM_007294.3	c.4035del	p.(Glu1346LysfsTer20)	NC_000017.10:g.41243514del	NC_000017.11:g.43091497del	frameshift deletion	pathogenic	1
BRCA1	NM_007294.3	c.4065_4068del	p.(Asn1355LysfsTer10)	NC_000017.10:g.41243482_41243485del	NC_000017.11:g.43091465_43091468del	frameshift deletion	pathogenic	1
BRCA1	NM_007294.3	c.4186-1787_4358-1668dup6081	p.?	NC_000017.10:g.41230322_41236402dup	NC_000017.11:g.43078305_43084385dup	large duplication	pathogenic	2
BRCA1	NM_007294.3	c.4232T>C	p.(Met1411Thr)	NC_000017.10:g.41234546A>G	NC_000017.11:g.43082529A>G	nonsynonymous_SNV	uncertain significance	1
BRCA1	NM_007294.3	c.442-1888_4358-1388del	p.?	NC_000017.10:g.41230031_41253797del	NC_000017.11:g.43078014_43101780del	large deletion	pathogenic	1
BRCA1	NM_007294.3	c.470_471del	p.(Ser157Ter)	NC_000017.10:g.41251872_41251873del	NC_000017.11:g.43099855_43099856del	stopgain_SNV	pathogenic	1
BRCA1	NM_007294.3	c.4836G>T	p.(Gln1612His)	NC_000017.10:g.41223095C>A	NC_000017.11:g.43071078C>A	nonsynonymous_SNV	uncertain significance	1
BRCA1	NM_007294.3	c.4989G>T	p.(Met1663Ile)	NC_000017.10:g.41219710C>A	NC_000017.11:g.43067693C>A	nonsynonymous_SNV	uncertain significance	1
BRCA1	NM_007294.3	c.5030_5033del	p.(Thr1677IlefsTer2)	NC_000017.10:g.41219669_41219672del	NC_000017.11:g.43067652_43067655del	frameshift deletion	pathogenic	1
BRCA1	NM_007294.3	c.5095C>T	p.(Arg1699Trp)	NC_000017.10:g.41215948G>A	NC_000017.11:g.43063931G>A	nonsynonymous_SNV	pathogenic	1
BRCA1	NM_007294.3	c.514C>T	p.(Gln172Ter)	NC_000017.10:g.41251825G>A	NC_000017.11:g.43099808G>A	stopgain_SNV	pathogenic	2
BRCA1	NM_007294.3	c.5152+1G>T	p.?	NC_000017.10:g.41215890C>A	NC_000017.11:g.43063873C>A	splice_donor	pathogenic	1
BRCA1	NM_007294.3	c.5153-1G>C	p.?	NC_000017.10:g.41215391C>G	NC_000017.11:g.43063374C>G	splice_acceptor	pathogenic	2
BRCA1	NM_007294.3	c.5251C>T	p.(Arg1751Ter)	NC_000017.10:g.41209095G>A	NC_000017.11:g.43057078G>A	stopgain_SNV	pathogenic	1
BRCA1	NM_007294.3	c.5266dup	p.(Gln1756ProfsTer74)	NC_000017.10:g.41209082dup	NC_000017.11:g.43057065dup	frameshift insertion	pathogenic	5
BRCA1	NM_007294.3	c.5278-502_*756del	p.?	NC_000017.10:g.41196941_41203638del	NC_000017.11:g.43044924_43051621del	large deletion	pathogenic	1
BRCA1	NM_007294.3	c.638G>T	p.(Arg213Met)	NC_000017.10:g.41247895C>A	NC_000017.11:g.43095878C>A	nonsynonymous_SNV	uncertain significance	1
BRCA1	NM_007294.3	c.81-1588_134+1725del	p.?	NC_000017.10:g.41266035_41269401del	NC_000017.11:g.43114018_43117384del	large deletion	pathogenic	1
BRCA1	NM_007294.3	c.930del	p.(Gln310HisfsTer4)	NC_000017.10:g.41246618del	NC_000017.11:g.43094601del	frameshift deletion	pathogenic	1
BRCA2	NM_000059.3	c.2376C>A	p.(Tyr792Ter)	NC_000013.10:g.32910868C>A	NC_000013.11:g.32336731C>A	stopgain_SNV	pathogenic	1
BRCA2	NM_000059.3	c.3253C>T	p.(His1085Tyr)	NC_000013.10:g.32911745C>T	NC_000013.11:g.32337608C>T	nonsynonymous_SNV	uncertain significance	1
BRCA2	NM_000059.3	c.3302A>G	p.(His1101Arg)	NC_000013.10:g.32911794A>G	NC_000013.11:g.32337657A>G	nonsynonymous_SNV	uncertain significance	1
BRCA2	NM_000059.3	c.341A>G	p.(His114Arg)	NC_000013.10:g.32899237A>G	NC_000013.11:g.32325100A>G	nonsynonymous_SNV	uncertain significance	1
BRCA2	NM_000059.3	c.3509C>T	p.(Ala1170Val)	NC_000013.10:g.32912001C>T	NC_000013.11:g.32337864C>T	nonsynonymous_SNV	uncertain significance	1
BRCA2	NM_000059.3	c.3847_3848del	p.(Val1283LysfsTer2)	NC_000013.10:g.32912339_32912340del	NC_000013.11:g.32338202_32338203del	frameshift deletion	pathogenic	2
BRCA2	NM_000059.3	c.3881T>A	p.(Leu1294Ter)	NC_000013.10:g.32912373T>A	NC_000013.11:g.32338236T>A	stopgain_SNV	pathogenic	1
BRCA2	NM_000059.3	c.4258del	p.(Asp1420IlefsTer28)	NC_000013.10:g.32912750del	NC_000013.11:g.32338613del	frameshift deletion	pathogenic	7
BRCA2	NM_000059.3	c.4284dup	p.(Gln1429SerfsTer9)	NC_000013.10:g.32912776dup	NC_000013.11:g.32338639dup	frameshift insertion	pathogenic	1
BRCA2	NM_000059.3	c.5016C>G	p.(Tyr1672Ter)	NC_000013.10:g.32913508C>G	NC_000013.11:g.32339371C>G	stopgain_SNV	pathogenic	1
BRCA2	NM_000059.3	c.517-2A>G	p.?	NC_000013.10:g.32900634A>G	NC_000013.11:g.32326497A>G	splice_acceptor	pathogenic	1
BRCA2	NM_000059.3	c.5213_5216del	p.(Thr1738IlefsTer2)	NC_000013.10:g.32913705_32913708del	NC_000013.11:g.32339568_32339571del	frameshift deletion	pathogenic	1
BRCA2	NM_000059.3	c.5219del	p.(Leu1740Ter)	NC_000013.10:g.32913711del	NC_000013.11:g.32339574del	frameshift deletion	pathogenic	2
BRCA2	NM_000059.3	c.5362dup	p.(Ser1788PhefsTer19)	NC_000013.10:g.32913854dup	NC_000013.11:g.32339717dup	frameshift insertion	pathogenic	1
BRCA2	NM_000059.3	c.5474C>G	p.(Ala1825Gly)	NC_000013.10:g.32913966C>G	NC_000013.11:g.32339829C>G	nonsynonymous_SNV	uncertain significance	2
BRCA2	NM_000059.3	c.5605A>G	p.(Ser1869Gly)	NC_000013.10:g.32914097A>G	NC_000013.11:g.32339960A>G	nonsynonymous_SNV	uncertain significance	1
BRCA2	NM_000059.3	c.5725G>C	p.(Asp1909His)	NC_000013.10:g.32914217G>C	NC_000013.11:g.32340080G>C	nonsynonymous_SNV	uncertain significance	1
BRCA2	NM_000059.3	c.5754_5755del	p.(His1918GlnfsTer5)	NC_000013.10:g.32914246_32914247del	NC_000013.11:g.32340109_32340110del	frameshift deletion	pathogenic	1
BRCA2	NM_000059.3	c.5870T>C	p.(Ile1957Thr)	NC_000013.10:g.32914362T>C	NC_000013.11:g.32340225T>C	nonsynonymous_SNV	uncertain significance	1
BRCA2	NM_000059.3	c.5946del	p.(Ser1982ArgfsTer22)	NC_000013.10:g.32914438del	NC_000013.11:g.32340301del	frameshift deletion	pathogenic	1
BRCA2	NM_000059.3	c.6267_6269delinsC	p.(Glu2089AspfsTer2)	NC_000013.10:g.32914759_32914761delinsC	NC_000013.11:g.32340622_32340624delinsC	deletion insertion	pathogenic	1
BRCA2	NM_000059.3	c.631+16G>A	p.?	NC_000013.10:g.32900766G>A	NC_000013.11:g.32326629G>A	intronic	uncertain significance	1
BRCA2	NM_000059.3	c.6486_6489del	p.(Lys2162AsnfsTer5)	NC_000013.10:g.32914978_32914981del	NC_000013.11:g.32340841_32340844del	frameshift deletion	pathogenic	1
BRCA2	NM_000059.3	c.6613G>A	p.(Val2205Met)	NC_000013.10:g.32915105G>A	NC_000013.11:g.32340968G>A	nonsynonymous_SNV	uncertain significance	1
BRCA2	NM_000059.3	c.6952C>T	p.(Arg2318Ter)	NC_000013.10:g.32920978C>T	NC_000013.11:g.32346841C>T	stopgain_SNV	pathogenic	1
BRCA2	NM_000059.3	c.7001C>T	p.(Pro2334Leu)	NC_000013.10:g.32921027C>T	NC_000013.11:g.32346890C>T	nonsynonymous_SNV	uncertain significance	2
BRCA2	NM_000059.3	c.7157C>T	p.(Ser2386Phe)	NC_000013.10:g.32929147C>T	NC_000013.11:g.32355010C>T	nonsynonymous_SNV	uncertain significance	1
BRCA2	NM_000059.3	c.7353del	p.(Asp2451GlufsTer18)	NC_000013.10:g.32929343del	NC_000013.11:g.32355206del	frameshift deletion	pathogenic	1
BRCA2	NM_000059.3	c.7540A>G	p.(Lys2514Glu)	NC_000013.10:g.32930669A>G	NC_000013.11:g.32356532A>G	nonsynonymous_SNV	uncertain significance	1
BRCA2	NM_000059.3	c.7558C>T	p.(Arg2520Ter)	NC_000013.10:g.32930687C>T	NC_000013.11:g.32356550C>T	stopgain_SNV	pathogenic	1
BRCA2	NM_000059.3	c.7806-2A>G	p.?	NC_000013.10:g.32936658A>G	NC_000013.11:g.32362521A>G	splice_acceptor	pathogenic	1
BRCA2	NM_000059.3	c.7978T>A	p.(Tyr2660Asn)	NC_000013.10:g.32937317T>A	NC_000013.11:g.32363180T>A	nonsynonymous_SNV	uncertain significance	1
BRCA2	NM_000059.3	c.8023A>G	p.(Ile2675Val)	NC_000013.10:g.32937362A>G	NC_000013.11:g.32363225A>G	nonsynonymous_SNV	pathogenic	2
BRCA2	NM_000059.3	c.8452G>A	p.(Val2818Ile)	NC_000013.10:g.32944659G>A	NC_000013.11:g.32370522G>A	nonsynonymous_SNV	uncertain significance	1
BRCA2	NM_000059.3	c.8575del	p.(Gln2859LysfsTer4)	NC_000013.10:g.32945180del	NC_000013.11:g.32371043del	frameshift deletion	pathogenic	1
BRCA2	NM_000059.3	c.9016_9017del	p.(Tyr3006GlnfsTer11)	NC_000013.10:g.32953949_32953950del	NC_000013.11:g.32379812_32379813del	frameshift deletion	pathogenic	1
BRCA2	NM_000059.3	c.9352_9353del	p.(Met3118ValfsTer31)	NC_000013.10:g.32968921_32968922del	NC_000013.11:g.32394784_32394785del	frameshift deletion	pathogenic	1
BRCA2	NM_000059.3	c.9408del	p.(Thr3137LeufsTer26)	NC_000013.10:g.32968977del	NC_000013.11:g.32394840del	frameshift deletion	pathogenic	1
BRCA2	NM_000059.3	c.9580_9581del	p.(Pro3194AsnfsTer2)	NC_000013.10:g.32971113_32971114del	NC_000013.11:g.32396976_32396977del	frameshift deletion	pathogenic	2
BRCA2	NM_000059.3	c.9699_9702del	p.(Cys3233TrpfsTer15)	NC_000013.10:g.32972349_32972352del	NC_000013.11:g.32398212_32398215del	frameshift deletion	pathogenic	1
CDH1	NM_004360.3	c.1936+3G>A	p.?	NC_000016.9:g.68856131G>A	NC_000016.10:g.68822228G>A	splice_donor	uncertain significance	1
CDH1	NM_004360.3	c.2602C>T	p.(Arg868Cys)	NC_000016.9:g.68867355C>T	NC_000016.10:g.68833452C>T	nonsynonymous_SNV	uncertain significance	1
CDH1	NM_004360.3	c.2635G>A	p.(Gly879Ser)	NC_000016.9:g.68867388G>A	NC_000016.10:g.68833485G>A	nonsynonymous_SNV	uncertain significance	1
CHEK2	NM_007194.3	c.-6-2A>C	p.?	NC_000022.10:g.29130717T>G	NC_000022.11:g.28734729T>G	splice_acceptor	uncertain significance	1
CHEK2	NM_007194.3	c.1100del	p.(Thr367MetfsTer15)	NC_000022.10:g.29091857del	NC_000022.11:g.28695869del	frameshift deletion	pathogenic	24
CHEK2	NM_007194.3	c.1312G>T	p.(Asp438Tyr)	NC_000022.10:g.29091178C>A	NC_000022.11:g.28695190C>A	nonsynonymous_SNV	uncertain significance	1
CHEK2	NM_007194.3	c.1489del	p.(Asp497IlefsTer16)	NC_000022.10:g.29085176del	NC_000022.11:g.28689188del	frameshift deletion	pathogenic	1
CHEK2	NM_007194.3	c.190G>A	p.(Glu64Lys)	NC_000022.10:g.29130520C>T	NC_000022.11:g.28734532C>T	nonsynonymous_SNV	uncertain significance	2
CHEK2	NM_007194.3	c.320-3970_455del	p.?	NC_000022.10:g.29121105_29125328del	NC_000022.11:g.28725117_28729340del	large deletion	pathogenic	1
CHEK2	NM_007194.3	c.349A>G	p.(Arg117Gly)	NC_000022.10:g.29121326T>C	NC_000022.11:g.28725338T>C	nonsynonymous_SNV	uncertain significance	1
CHEK2	NM_007194.3	c.434G>A	p.(Arg145Gln)	NC_000022.10:g.29121241C>T	NC_000022.11:g.28725253C>T	nonsynonymous_SNV	uncertain significance	1
CHEK2	NM_007194.3	c.470T>C	p.(Ile157Thr)	NC_000022.10:g.29121087A>G	NC_000022.11:g.28725099A>G	nonsynonymous_SNV	pathogenic	5
CHEK2	NM_007194.3	c.480A>G	p.(Ile160Met)	NC_000022.10:g.29121077T>C	NC_000022.11:g.28725089T>C	nonsynonymous_SNV	uncertain significance	1
CHEK2	NM_007194.3	c.538C>T	p.(Arg180Cys)	NC_000022.10:g.29121019G>A	NC_000022.11:g.28725031G>A	nonsynonymous_SNV	uncertain significance	1
CHEK2	NM_007194.3	c.747G>C	p.(Lys249Asn)	NC_000022.10:g.29107942C>G	NC_000022.11:g.28711954C>G	nonsynonymous_SNV	uncertain significance	1
CHEK2	NM_007194.3	c.847-1002_908+1031del	p.?	NC_000022.10:g.29098469_29100563del	NC_000022.11:g.28702481_28704575del	large deletion	pathogenic	1
CHEK2	NM_007194.3	c.908+1540_1095+330del	p.?	NC_000022.10:g.29092561_29097955del	NC_000022.11:g.28696573_28701967del	large deletion	pathogenic	1
PALB2	NM_024675.3	c.1240C>T	p.(Arg414Ter)	NC_000016.9:g.23646627G>A	NC_000016.10:g.23635306G>A	stopgain_SNV	pathogenic	2
PALB2	NM_024675.3	c.2074C>T	p.(Gln692Ter)	NC_000016.9:g.23641401G>A	NC_000016.10:g.23630080G>A	stopgain_SNV	pathogenic	1
PALB2	NM_024675.3	c.2323C>T	p.(Gln775Ter)	NC_000016.9:g.23641152G>A	NC_000016.10:g.23629831G>A	stopgain_SNV	pathogenic	1
RAD51C	NM_058216.2	c.405-3C>T	p.?	NC_000017.10:g.56774051C>T	NC_000017.11:g.58696690C>T	splice_acceptor	uncertain significance	1
RAD51C	NM_058216.2	c.705+2108_*7850del	p.?	NC_000017.10:g.56782798_56819433del	NC_000017.11:g.58705437_58742072del	large deletion	pathogenic	1

## Sheet: Table S8
Table S8. Clinicopathological characteristics of patients with and without pathogenic germline variants (PGVs) in any of the 11 genes investigated. The PAM50 HER2-enriched subtype was not included in the statistical analysis due to a small sample size of patients with PGVs.
		All patients (n=900)				By clinical subgroup												By PAM50 molecular subtype
						ER+/HER2-				HER2+				TNBC				Luminal A				Luminal B				HER2-enriched			Basal
		Patients without PGVs	Patients with PGVs			Patients without PGVs	Patients with PGVs			Patients without PGVs	Patients with PGVs			Patients without PGVs	Patients with PGVs			Patients without PGVs	Patients with PGVs			Patients without PGVs	Patients with PGVs			Patients without PGVs	Patients with PGVs		Patients without PGVs	Patients with PGVs
		(n=776)	(n=124)	pa		(n=498)	(n=62)	pb		(n=112)	(n=16)	pb		(n=123)	(n=37)	pb		(n=331)	(n=28)	pb		(n=130)	(n=25)	pb		(n=49)	(n=4)		(n=109)	(n=34)	pb
Age at diagnosis (years)				0.01				0.21				0.87 F				1 F				0.87 F				1 F							0.87 F
	<=50	352 (45.4%)	74 (59.7%)			186 (37.3%)	33 (53.2%)			67 (59.8%)	13 (81.3%)			79 (64.2%)	22 (59.5%)			115 (34.7%)	14 (50.0%)			53 (40.8%)	11 (44.0%)			30 (61.2%)	4 (100%)		74 (67.9%)	20 (58.8%)
	51-70	322 (41.5%)	40 (32.3%)			234 (47.0%)	23 (37.1%)			35 (31.3%)	3 (18.8%)			34 (27.6%)	11 (29.7%)			160 (48.3%)	10 (35.7%)			60 (46.2%)	12 (48.0%)			15 (30.6%)	0 (0%)		28 (25.7%)	10 (29.4%)
	>=71	102 (13.1%)	10 (8.1%)			78 (15.7%)	6 (9.7%)			10 (8.9%)	0 (0%)			10 (8.1%)	4 (10.8%)			56 (16.9%)	4 (14.3%)			17 (13.1%)	2 (8.0%)			4 (8.2%)	0 (0%)		7 (6.4%)	4 (11.8%)
Nottingham histological grade (NHG)				<0.001				0.001				1 F				0.87 F				1 F				0.008 F							1 F
	Grade 1	96 (12.4%)	7 (5.6%)			88 (17.7%)	7 (11.3%)			4 (3.6%)	0 (0%)			2 (1.6%)	0 (0%)			83 (25.1%)	7 (25.0%)			3 (2.3%)	0 (0%)			1 (2.0%)	0 (0%)		2 (1.8%)	0 (0%)
	Grade 2	335 (43.2%)	26 (21.0%)			277 (55.6%)	20 (32.3%)			30 (26.8%)	3 (18.8%)			14 (11.4%)	2 (5.4%)			195 (58.9%)	15 (53.6%)			64 (49.2%)	3 (12.0%)			11 (22.4%)	0 (0%)		7 (6.4%)	2 (5.9%)
	Grade 3	261 (33.6%)	71 (57.3%)			107 (21.5%)	28 (45.2%)			59 (52.7%)	8 (50.0%)			82 (66.7%)	32 (86.5%)			39 (11.8%)	4 (14.3%)			55 (42.3%)	19 (76.0%)			28 (57.1%)	4 (100%)		78 (71.6%)	30 (88.2%)
	Not available	84 (10.8%)	20 (16.1%)			26 (5.2%)	7 (11.3%)			19 (17.0%)	5 (31.3%)			25 (20.3%)	3 (8.1%)			14 (4.2%)	2 (7.1%)			8 (6.2%)	3 (12.0%)			9 (18.4%)	0 (0%)		22 (20.2%)	2 (5.9%)
Tumor size				0.60 F				1 F				1 F				1 F				0.94 F				1 F							1 F
	T1 (<20 mm)	472 (60.8%)	75 (60.5%)			330 (66.3%)	40 (64.5%)			55 (49.1%)	9 (56.3%)			65 (52.8%)	22 (59.5%)			223 (67.4%)	20 (71.4%)			83 (63.8%)	18 (72.0%)			24 (49.0%)	3 (75.0%)		57 (52.3%)	21 (61.8%)
	T2 (20-50 mm)	227 (29.3%)	40 (32.3%)			127 (25.5%)	17 (27.4%)			42 (37.5%)	7 (43.8%)			46 (37.4%)	13 (35.1%)			79 (23.9%)	5 (17.9%)			37 (28.5%)	6 (24.0%)			20 (40.8%)	1 (25.0%)		41 (37.6%)	11 (32.4%)
	T3 (>50 mm)	25 (3.2%)	2 (1.6%)			13 (2.6%)	1 (1.6%)			4 (3.6%)	0 (0%)			5 (4.1%)	1 (2.7%)			7 (2.1%)	1 (3.6%)			5 (3.8%)	0 (0%)			2 (4.1%)	0 (0%)		5 (4.6%)	1 (2.9%)
	Other/Not available	52 (6.7%)	7 (5.6%)			28 (5.6%)	4 (6.5%)			11 (9.8%)	0 (0%)			7 (5.7%)	1 (2.7%)			22 (6.6%)	2 (7.1%)			5 (3.8%)	1 (4.0%)			3 (6.1%)	0 (0%)		6 (5.5%)	1 (2.9%)
Ki67 status				<0.001				0.008				1 F				1 F				0.87				0.21							1 F
	Low	316 (40.7%)	25 (20.2%)			273 (54.8%)	19 (30.6%)			25 (22.3%)	3 (18.8%)			7 (5.7%)	1 (2.7%)			235 (71.0%)	17 (60.7%)			31 (23.8%)	1 (4.0%)			8 (16.3%)	0 (0%)		3 (2.8%)	1 (2.9%)
	High	460 (59.3%)	99 (79.8%)			225 (45.2%)	43 (69.4%)			87 (77.7%)	13 (81.3%)			116 (94.3%)	36 (97.3%)			96 (29.0%)	11 (39.3%)			99 (76.2%)	24 (96.0%)			41 (83.7%)	4 (100%)		106 (97.2%)	33 (97.1%)
Risk of Recurrence (ROR) score				<0.001				0.01				0.87 F				0.87 F				0.87 F				0.21 F							0.87 F
	Low	223 (28.7%)	18 (14.5%)			199 (40.0%)	14 (22.6%)			12 (10.7%)	3 (18.8%)			6 (4.9%)	1 (2.7%)			197 (59.5%)	14 (50.0%)			0 (0%)	0 (0%)			0 (0%)	0 (0%)		2 (1.8%)	1 (2.9%)
	Intermediate	156 (20.1%)	18 (14.5%)			111 (22.3%)	10 (16.1%)			18 (16.1%)	3 (18.8%)			19 (15.4%)	3 (8.1%)			83 (25.1%)	10 (35.7%)			19 (14.6%)	0 (0%)			6 (12.2%)	1 (25.0%)		19 (17.4%)	3 (8.8%)
	High	353 (45.5%)	80 (64.5%)			183 (36.7%)	37 (59.7%)			72 (64.3%)	8 (50.0%)			79 (64.2%)	30 (81.1%)			47 (14.2%)	3 (10.7%)			111 (85.4%)	25 (100%)			37 (75.5%)	3 (75.0%)		72 (66.1%)	28 (82.4%)
	Not available	44 (5.7%)	8 (6.5%)			5 (1.0%)	1 (1.6%)			10 (8.9%)	2 (12.5%)			19 (15.4%)	3 (8.1%)			4 (1.2%)	1 (3.6%)			0 (0%)	0 (0%)			6 (12.2%)	0 (0%)		16 (14.7%)	2 (5.9%)
Clinical subgroup
	ER+/HER2-	498 (64.2%)	62 (50.0%)			.	.			.	.			.	.			.	.			.	.			.	.		.	.
	HER2+	112 (14.4%)	16 (12.9%)			.	.			.	.			.	.			.	.			.	.			.	.		.	.
	TNBC	123 (15.9%)	37 (29.8%)			.	.			.	.			.	.			.	.			.	.			.	.		.	.
	Not available	43 (5.5%)	9 (7.3%)			.	.			.	.			.	.			.	.			.	.			.	.		.	.
PAM50 molecular subtype
	Luminal A	331 (42.7%)	28 (22.6%)			.	.			.	.			.	.			.	.			.	.			.	.		.	.
	Luminal B	130 (16.8%)	25 (20.2%)			.	.			.	.			.	.			.	.			.	.			.	.		.	.
	HER2-enriched	49 (6.3%)	4 (3.2%)			.	.			.	.			.	.			.	.			.	.			.	.		.	.
	Basal	109 (14.0%)	34 (27.4%)			.	.			.	.			.	.			.	.			.	.			.	.		.	.
	Other	157 (20.2%)	33 (26.6%)			.	.			.	.			.	.			.	.			.	.			.	.		.	.
p = Chi-square or Fisher's (F) test p-value corrected for multiple testing (a=5 tests, b=30 tests) using the Benjamini-Hochberg method. Variable categories 'Not available' and 'Other' were excluded from calculations.

## Sheet: Table S9
Table S9. Differentially expressed genes between patients with and without pathogenic germline variants divided by clinical subgroups and PAM50 molecular subtypes.
Subgroup/subtype	Sense in patients with variants	Gene ID	Score(d)	Numerator(r)	Denominator(s+s0)	Fold Change	q-value(%)
ER+/HER2-	Upregulated	ENSG00000108788	6.52328	0.313476	0.0480549	1.2427	0
ER+/HER2-	Upregulated	ENSG00000182446	6.42101	0.38422	0.0598379	1.30515	0
ER+/HER2-	Upregulated	ENSG00000157193	6.41829	0.932968	0.145361	1.9092	0
ER+/HER2-	Upregulated	ENSG00000070495	6.35291	0.472205	0.074329	1.38723	0
ER+/HER2-	Upregulated	ENSG00000183684	6.29457	0.602989	0.0957951	1.51886	0
ER+/HER2-	Upregulated	ENSG00000144395	6.27966	0.622772	0.0991728	1.53983	0
ER+/HER2-	Upregulated	ENSG00000224877	6.2517	0.547076	0.0875083	1.46112	0
ER+/HER2-	Upregulated	ENSG00000047597	6.13777	0.789572	0.128641	1.72856	0
ER+/HER2-	Upregulated	ENSG00000188612	6.1163	0.306638	0.0501345	1.23682	0
ER+/HER2-	Upregulated	ENSG00000101189	5.96889	0.380804	0.0637982	1.30207	0
ER+/HER2-	Upregulated	ENSG00000070010	5.96041	0.309772	0.0519716	1.23951	0
ER+/HER2-	Upregulated	ENSG00000101182	5.89641	0.404828	0.0686567	1.32393	0
ER+/HER2-	Upregulated	ENSG00000157851	5.85947	0.579381	0.0988796	1.49421	0
ER+/HER2-	Upregulated	ENSG00000136930	5.837	0.267231	0.0457823	1.2035	0
ER+/HER2-	Upregulated	ENSG00000104356	5.81863	0.45707	0.0785528	1.37275	0
ER+/HER2-	Upregulated	ENSG00000164970	5.79821	0.373426	0.0644036	1.29543	0
ER+/HER2-	Upregulated	ENSG00000177807	5.79038	0.796568	0.137568	1.73696	0
ER+/HER2-	Upregulated	ENSG00000198021	5.75555	0.747573	0.129887	1.67897	0
ER+/HER2-	Upregulated	ENSG00000115523	5.7498	1.20752	0.210011	2.30941	0
ER+/HER2-	Upregulated	ENSG00000123136	5.73811	0.513458	0.0894822	1.42747	0
ER+/HER2-	Upregulated	ENSG00000087586	5.73343	0.831869	0.145091	1.77999	0
ER+/HER2-	Upregulated	ENSG00000141580	5.72466	0.375142	0.0655309	1.29697	0
ER+/HER2-	Upregulated	ENSG00000089692	5.70225	1.07532	0.188579	2.10719	0
ER+/HER2-	Upregulated	ENSG00000131876	5.68588	0.390445	0.0686693	1.3108	0
ER+/HER2-	Upregulated	ENSG00000144029	5.63194	0.228791	0.0406239	1.17185	0
ER+/HER2-	Upregulated	ENSG00000189376	5.6183	0.447034	0.0795675	1.36323	0
ER+/HER2-	Upregulated	ENSG00000071859	5.58872	0.347824	0.0622367	1.27264	0
ER+/HER2-	Upregulated	ENSG00000140451	5.564	0.681855	0.122548	1.6042	0
ER+/HER2-	Upregulated	ENSG00000117215	5.55145	1.33615	0.240685	2.52476	0
ER+/HER2-	Upregulated	ENSG00000198573	5.52234	0.598877	0.108446	1.51454	0
ER+/HER2-	Upregulated	ENSG00000125445	5.50073	0.385903	0.070155	1.30668	0
ER+/HER2-	Upregulated	ENSG00000108700	5.49303	1.15949	0.211083	2.23378	0
ER+/HER2-	Upregulated	ENSG00000163599	5.471	0.976229	0.178437	1.96732	0
ER+/HER2-	Upregulated	ENSG00000262814	5.42966	0.541612	0.0997507	1.4556	0
ER+/HER2-	Upregulated	ENSG00000129667	5.42774	0.55129	0.101569	1.4654	0
ER+/HER2-	Upregulated	ENSG00000105717	5.42039	0.648182	0.119582	1.56719	0
ER+/HER2-	Upregulated	ENSG00000125450	5.41013	0.357027	0.0659924	1.28078	0
ER+/HER2-	Upregulated	ENSG00000149679	5.39569	0.486901	0.0902388	1.40143	0
ER+/HER2-	Upregulated	ENSG00000173894	5.39342	0.909281	0.168591	1.87811	0
ER+/HER2-	Upregulated	ENSG00000203926	5.37132	0.64131	0.119395	1.55975	0
ER+/HER2-	Upregulated	ENSG00000197170	5.36797	0.400887	0.0746813	1.32032	0
ER+/HER2-	Upregulated	ENSG00000134028	5.36028	1.37261	0.256071	2.58939	0
ER+/HER2-	Upregulated	ENSG00000182173	5.30493	0.494737	0.0932597	1.40906	0
ER+/HER2-	Upregulated	ENSG00000203760	5.30098	0.55899	0.10545	1.47324	0
ER+/HER2-	Upregulated	ENSG00000182481	5.29806	0.602455	0.113712	1.5183	0
ER+/HER2-	Upregulated	ENSG00000138111	5.29154	0.634325	0.119875	1.55221	0
ER+/HER2-	Upregulated	ENSG00000203879	5.29127	0.398951	0.075398	1.31855	0
ER+/HER2-	Upregulated	ENSG00000125454	5.26815	0.449772	0.0853757	1.36582	0
ER+/HER2-	Upregulated	ENSG00000146670	5.2647	0.787972	0.149671	1.72665	0
ER+/HER2-	Upregulated	ENSG00000172116	5.24627	0.971156	0.185114	1.96041	0
ER+/HER2-	Upregulated	ENSG00000100453	5.2423	1.23055	0.234734	2.34656	0
ER+/HER2-	Upregulated	ENSG00000117228	5.22715	0.811416	0.155231	1.75493	0
ER+/HER2-	Upregulated	ENSG00000089685	5.21675	0.947197	0.181568	1.92812	0
ER+/HER2-	Upregulated	ENSG00000172809	5.20374	0.3374	0.064838	1.26348	0
ER+/HER2-	Upregulated	ENSG00000186185	5.1991	0.884834	0.17019	1.84655	0
ER+/HER2-	Upregulated	ENSG00000119686	5.18759	0.544221	0.104908	1.45823	0
ER+/HER2-	Upregulated	ENSG00000177494	5.18653	0.878012	0.169287	1.83784	0
ER+/HER2-	Upregulated	ENSG00000125319	5.18583	0.523256	0.100901	1.4372	0
ER+/HER2-	Upregulated	ENSG00000105255	5.1771	0.589832	0.113931	1.50507	0
ER+/HER2-	Upregulated	ENSG00000147684	5.17533	0.416966	0.0805681	1.33512	0
ER+/HER2-	Upregulated	ENSG00000099901	5.15528	0.315836	0.0612645	1.24473	0
ER+/HER2-	Upregulated	ENSG00000126067	5.14568	0.277637	0.0539552	1.21221	0
ER+/HER2-	Upregulated	ENSG00000178199	5.13134	0.606575	0.11821	1.52264	0
ER+/HER2-	Upregulated	ENSG00000101084	5.12001	0.368197	0.0719133	1.29074	0
ER+/HER2-	Upregulated	ENSG00000101057	5.11845	1.09744	0.214409	2.13975	0
ER+/HER2-	Upregulated	ENSG00000102178	5.10729	0.322117	0.0630701	1.25016	0
ER+/HER2-	Upregulated	ENSG00000196406	5.0869	0.373323	0.0733891	1.29533	0
ER+/HER2-	Upregulated	ENSG00000124562	5.08261	0.258848	0.0509281	1.19652	0
ER+/HER2-	Upregulated	ENSG00000155330	5.0777	0.38144	0.0751207	1.30264	0
ER+/HER2-	Upregulated	ENSG00000136982	5.07113	0.585503	0.115458	1.50056	0
ER+/HER2-	Upregulated	ENSG00000091651	5.06437	0.795155	0.15701	1.73526	0
ER+/HER2-	Upregulated	ENSG00000182393	5.04849	0.47277	0.0936458	1.38777	0
ER+/HER2-	Upregulated	ENSG00000163600	5.04418	0.938131	0.185983	1.91604	0
ER+/HER2-	Upregulated	ENSG00000065978	5.0203	0.299871	0.0597317	1.23103	0
ER+/HER2-	Upregulated	ENSG00000164758	5.02028	0.366503	0.0730043	1.28922	0
ER+/HER2-	Upregulated	ENSG00000146070	5.01648	0.948899	0.189156	1.9304	0
ER+/HER2-	Upregulated	ENSG00000169032	5.00312	0.20439	0.0408525	1.1522	0
ER+/HER2-	Upregulated	ENSG00000173660	5.00293	0.276133	0.0551943	1.21094	0
ER+/HER2-	Upregulated	ENSG00000136463	4.9956	0.363286	0.0727212	1.28635	0
ER+/HER2-	Upregulated	ENSG00000198937	4.98661	0.452944	0.0908319	1.36883	0
ER+/HER2-	Upregulated	ENSG00000204267	4.9823	0.547524	0.109894	1.46158	0
ER+/HER2-	Upregulated	ENSG00000167881	4.96983	0.293129	0.0589817	1.22529	0
ER+/HER2-	Upregulated	ENSG00000161526	4.96146	0.256274	0.0516529	1.19439	0
ER+/HER2-	Upregulated	ENSG00000120526	4.95462	0.40432	0.0816047	1.32346	0
ER+/HER2-	Upregulated	ENSG00000101412	4.9485	0.774613	0.156535	1.71073	0
ER+/HER2-	Upregulated	ENSG00000100167	4.93912	0.865401	0.175213	1.82185	0
ER+/HER2-	Upregulated	ENSG00000133065	4.93304	0.380848	0.0772036	1.30211	0
ER+/HER2-	Upregulated	ENSG00000102794	4.91903	0.268118	0.0545063	1.20424	0
ER+/HER2-	Upregulated	ENSG00000164430	4.91671	0.456869	0.0929217	1.37256	0
ER+/HER2-	Upregulated	ENSG00000133069	4.91313	0.488025	0.0993308	1.40252	0
ER+/HER2-	Upregulated	ENSG00000166451	4.91086	0.492775	0.100344	1.40715	0
ER+/HER2-	Upregulated	ENSG00000177889	4.90981	0.229782	0.0468005	1.17266	0
ER+/HER2-	Upregulated	ENSG00000240065	4.90773	0.682108	0.138986	1.60448	0
ER+/HER2-	Upregulated	ENSG00000137101	4.89654	0.691961	0.141316	1.61548	0
ER+/HER2-	Upregulated	ENSG00000105374	4.88348	0.963792	0.197358	1.95043	0
ER+/HER2-	Upregulated	ENSG00000104312	4.87437	0.347351	0.0712606	1.27222	0
ER+/HER2-	Upregulated	ENSG00000112029	4.87313	0.414539	0.0850663	1.33287	0
ER+/HER2-	Upregulated	ENSG00000115194	4.8669	0.257383	0.0528843	1.19531	0
ER+/HER2-	Upregulated	ENSG00000073792	4.86202	0.688107	0.141527	1.61117	0
ER+/HER2-	Upregulated	ENSG00000130826	4.86102	0.289252	0.0595043	1.22201	0
ER+/HER2-	Upregulated	ENSG00000130208	4.85225	0.716531	0.14767	1.64323	0
ER+/HER2-	Upregulated	ENSG00000168062	4.85218	0.851104	0.175407	1.80388	0
ER+/HER2-	Upregulated	ENSG00000131148	4.84871	0.24453	0.0504319	1.18471	0
ER+/HER2-	Upregulated	ENSG00000196550	4.84807	0.515673	0.106367	1.42966	0
ER+/HER2-	Upregulated	ENSG00000176083	4.84319	0.994717	0.205385	1.99269	0
ER+/HER2-	Upregulated	ENSG00000175063	4.83067	0.91358	0.189121	1.88371	0
ER+/HER2-	Upregulated	ENSG00000100721	4.82724	1.19428	0.247404	2.2883	0
ER+/HER2-	Upregulated	ENSG00000164032	4.8258	0.375351	0.0777801	1.29716	0
ER+/HER2-	Upregulated	ENSG00000181847	4.8229	1.06816	0.221477	2.09676	0
ER+/HER2-	Upregulated	ENSG00000115163	4.82054	0.787874	0.163441	1.72653	0
ER+/HER2-	Upregulated	ENSG00000115241	4.81647	0.220219	0.0457221	1.16491	0
ER+/HER2-	Upregulated	ENSG00000068489	4.80949	0.664504	0.138165	1.58502	0
ER+/HER2-	Upregulated	ENSG00000123416	4.80919	0.290047	0.060311	1.22268	0
ER+/HER2-	Upregulated	ENSG00000147383	4.80843	0.277392	0.0576886	1.212	0
ER+/HER2-	Upregulated	ENSG00000168394	4.80731	0.650783	0.135374	1.57002	0
ER+/HER2-	Upregulated	ENSG00000013810	4.80481	0.564933	0.117576	1.47932	0
ER+/HER2-	Upregulated	ENSG00000103121	4.80179	0.47373	0.098657	1.3887	0
ER+/HER2-	Upregulated	ENSG00000137261	4.80013	0.643261	0.134009	1.56186	0
ER+/HER2-	Upregulated	ENSG00000134460	4.79578	0.796005	0.16598	1.73629	0
ER+/HER2-	Upregulated	ENSG00000105393	4.79385	0.224155	0.0467589	1.16809	0
ER+/HER2-	Upregulated	ENSG00000139343	4.79166	0.285814	0.0596482	1.2191	0
ER+/HER2-	Upregulated	ENSG00000196976	4.7879	0.575849	0.120272	1.49055	0
ER+/HER2-	Upregulated	ENSG00000175768	4.78429	0.251972	0.0526664	1.19083	0
ER+/HER2-	Upregulated	ENSG00000124172	4.7802	0.31112	0.0650852	1.24067	0
ER+/HER2-	Upregulated	ENSG00000168496	4.77964	0.418964	0.087656	1.33697	0
ER+/HER2-	Upregulated	ENSG00000172115	4.7708	0.330506	0.0692767	1.25745	0
ER+/HER2-	Upregulated	ENSG00000159147	4.7631	0.374098	0.0785409	1.29603	0
ER+/HER2-	Upregulated	ENSG00000175931	4.7587	0.36151	0.0759682	1.28477	0
ER+/HER2-	Upregulated	ENSG00000027869	4.75783	0.782424	0.16445	1.72002	0
ER+/HER2-	Upregulated	ENSG00000134690	4.75509	0.636361	0.133827	1.5544	0
ER+/HER2-	Upregulated	ENSG00000075415	4.75358	0.244063	0.0513431	1.18432	0
ER+/HER2-	Upregulated	ENSG00000185527	4.75334	0.836886	0.176063	1.78619	0
ER+/HER2-	Upregulated	ENSG00000154451	4.74398	0.985723	0.207784	1.98031	0
ER+/HER2-	Upregulated	ENSG00000141568	4.73973	0.339813	0.0716946	1.26559	0
ER+/HER2-	Upregulated	ENSG00000106268	4.72564	0.433439	0.0917209	1.35045	0.112314
ER+/HER2-	Upregulated	ENSG00000163170	4.72277	0.27638	0.0585207	1.21115	0.112314
ER+/HER2-	Upregulated	ENSG00000121335	4.72117	0.0847577	0.0179527	1.06051	0.112314
ER+/HER2-	Upregulated	ENSG00000132819	4.71947	0.570375	0.120856	1.48491	0.112314
ER+/HER2-	Upregulated	ENSG00000163362	4.71916	1.07871	0.22858	2.11214	0.112314
ER+/HER2-	Upregulated	ENSG00000133773	4.71906	0.276004	0.058487	1.21084	0.112314
ER+/HER2-	Upregulated	ENSG00000188389	4.71547	0.826387	0.17525	1.77324	0.112314
ER+/HER2-	Upregulated	ENSG00000004468	4.71387	0.810887	0.172021	1.75429	0.112314
ER+/HER2-	Upregulated	ENSG00000137563	4.71186	0.72737	0.15437	1.65562	0.112314
ER+/HER2-	Upregulated	ENSG00000108106	4.71129	0.679676	0.144265	1.60178	0.112314
ER+/HER2-	Upregulated	ENSG00000164611	4.70182	0.674393	0.143432	1.59593	0.112314
ER+/HER2-	Upregulated	ENSG00000180061	4.69615	0.863417	0.183856	1.81934	0.112314
ER+/HER2-	Upregulated	ENSG00000169727	4.69223	0.449295	0.095753	1.36537	0.112314
ER+/HER2-	Upregulated	ENSG00000158714	4.68982	0.793586	0.169215	1.73338	0.112314
ER+/HER2-	Upregulated	ENSG00000136048	4.68587	0.419343	0.0894909	1.33732	0.112314
ER+/HER2-	Upregulated	ENSG00000186818	4.6807	0.696571	0.148818	1.62065	0.112314
ER+/HER2-	Upregulated	ENSG00000140534	4.6804	0.684387	0.146224	1.60702	0.112314
ER+/HER2-	Upregulated	ENSG00000088827	4.67764	0.684699	0.146377	1.60737	0.112314
ER+/HER2-	Upregulated	ENSG00000163568	4.67687	0.869331	0.185879	1.82682	0.112314
ER+/HER2-	Upregulated	ENSG00000073861	4.67453	0.707138	0.151275	1.63256	0.112314
ER+/HER2-	Upregulated	ENSG00000130203	4.67418	0.752468	0.160984	1.68467	0.112314
ER+/HER2-	Upregulated	ENSG00000101224	4.66161	0.449844	0.0964998	1.36589	0.112314
ER+/HER2-	Upregulated	ENSG00000159189	4.65909	0.694304	0.149021	1.6181	0.112314
ER+/HER2-	Upregulated	ENSG00000087157	4.65068	0.353098	0.0759239	1.2773	0.112314
ER+/HER2-	Upregulated	ENSG00000183347	4.63639	0.534578	0.115301	1.44852	0.112314
ER+/HER2-	Upregulated	ENSG00000129355	4.62957	0.478314	0.103317	1.39311	0.112314
ER+/HER2-	Upregulated	ENSG00000120063	4.62838	0.307722	0.0664859	1.23775	0.112314
ER+/HER2-	Upregulated	ENSG00000183709	4.62521	0.306947	0.066364	1.23709	0.112314
ER+/HER2-	Upregulated	ENSG00000101158	4.61851	0.31838	0.0689356	1.24693	0.112314
ER+/HER2-	Upregulated	ENSG00000239672	4.61845	0.444554	0.0962561	1.36089	0.112314
ER+/HER2-	Upregulated	ENSG00000173762	4.61823	0.910936	0.197248	1.88027	0.112314
ER+/HER2-	Upregulated	ENSG00000087842	4.61353	0.585554	0.126921	1.50062	0.112314
ER+/HER2-	Upregulated	ENSG00000135069	4.60863	0.833291	0.180811	1.78175	0.112314
ER+/HER2-	Upregulated	ENSG00000172757	4.60023	0.285592	0.062082	1.21891	0.112314
ER+/HER2-	Upregulated	ENSG00000171793	4.59821	0.392398	0.0853371	1.31257	0.112314
ER+/HER2-	Upregulated	ENSG00000268916	4.59661	0.810506	0.176327	1.75383	0.112314
ER+/HER2-	Upregulated	ENSG00000185298	4.59434	0.38939	0.0847543	1.30984	0.112314
ER+/HER2-	Upregulated	ENSG00000141556	4.59173	0.344804	0.0750924	1.26998	0.112314
ER+/HER2-	Upregulated	ENSG00000100908	4.5864	0.399299	0.0870616	1.31887	0.112314
ER+/HER2-	Upregulated	ENSG00000105697	4.57669	0.909444	0.198712	1.87832	0.112314
ER+/HER2-	Upregulated	ENSG00000100911	4.57269	0.395273	0.0864421	1.31519	0.112314
ER+/HER2-	Upregulated	ENSG00000173369	4.57006	0.691289	0.151265	1.61473	0.112314
ER+/HER2-	Upregulated	ENSG00000120802	4.56752	0.345821	0.075713	1.27087	0.112314
ER+/HER2-	Upregulated	ENSG00000115415	4.5662	0.580824	0.127201	1.4957	0.112314
ER+/HER2-	Upregulated	ENSG00000100804	4.56515	0.276314	0.0605269	1.2111	0.112314
ER+/HER2-	Upregulated	ENSG00000141562	4.55838	0.319025	0.0699865	1.24749	0.112314
ER+/HER2-	Upregulated	ENSG00000090382	4.55286	0.861533	0.189229	1.81697	0.112314
ER+/HER2-	Upregulated	ENSG00000182459	4.55204	0.472339	0.103764	1.38736	0.112314
ER+/HER2-	Upregulated	ENSG00000051341	4.54895	0.609552	0.133998	1.52578	0.112314
ER+/HER2-	Upregulated	ENSG00000064995	4.54653	0.224455	0.0493683	1.16834	0.112314
ER+/HER2-	Upregulated	ENSG00000064601	4.54502	0.352325	0.0775189	1.27662	0.112314
ER+/HER2-	Upregulated	ENSG00000105173	4.54319	0.615613	0.135503	1.53221	0.112314
ER+/HER2-	Upregulated	ENSG00000196230	4.54185	0.25483	0.056107	1.1932	0.112314
ER+/HER2-	Upregulated	ENSG00000102030	4.53211	0.324155	0.071524	1.25193	0.112314
ER+/HER2-	Upregulated	ENSG00000185915	4.52441	0.216853	0.0479294	1.1622	0.112314
ER+/HER2-	Upregulated	ENSG00000187764	4.52334	0.423764	0.0936839	1.34142	0.112314
ER+/HER2-	Upregulated	ENSG00000108883	4.52193	0.218704	0.0483652	1.16369	0.112314
ER+/HER2-	Upregulated	ENSG00000203950	4.52044	0.332625	0.0735824	1.2593	0.112314
ER+/HER2-	Upregulated	ENSG00000168256	4.51951	0.318032	0.0703686	1.24663	0.112314
ER+/HER2-	Upregulated	ENSG00000170515	4.51723	0.195324	0.0432399	1.14498	0.112314
ER+/HER2-	Upregulated	ENSG00000171956	4.51293	0.114072	0.0252768	1.08228	0.112314
ER+/HER2-	Upregulated	ENSG00000181045	4.50817	0.352831	0.0782648	1.27706	0.112314
ER+/HER2-	Upregulated	ENSG00000002549	4.50721	0.325504	0.0722186	1.2531	0.112314
ER+/HER2-	Upregulated	ENSG00000101194	4.50273	0.805194	0.178823	1.74738	0.112314
ER+/HER2-	Upregulated	ENSG00000153563	4.50006	0.834213	0.185378	1.78288	0.112314
ER+/HER2-	Upregulated	ENSG00000116898	4.49583	0.220589	0.0490652	1.16521	0.112314
ER+/HER2-	Upregulated	ENSG00000023171	4.48521	0.511422	0.114024	1.42545	0.112314
ER+/HER2-	Upregulated	ENSG00000104341	4.48437	0.606683	0.135288	1.52275	0.112314
ER+/HER2-	Upregulated	ENSG00000065833	4.48223	0.695851	0.155247	1.61984	0.112314
ER+/HER2-	Upregulated	ENSG00000197299	4.48164	0.504427	0.112554	1.41856	0.112314
ER+/HER2-	Upregulated	ENSG00000128383	4.48044	0.868968	0.193947	1.82636	0.112314
ER+/HER2-	Upregulated	ENSG00000215784	4.47896	0.602058	0.134419	1.51788	0.112314
ER+/HER2-	Upregulated	ENSG00000169245	4.47842	1.05841	0.236335	2.08263	0.112314
ER+/HER2-	Upregulated	ENSG00000131203	4.47529	1.0018	0.223851	2.0025	0.112314
ER+/HER2-	Upregulated	ENSG00000069493	4.46776	0.56036	0.125423	1.47464	0.112314
ER+/HER2-	Upregulated	ENSG00000180644	4.46732	0.73299	0.164078	1.66208	0.112314
ER+/HER2-	Upregulated	ENSG00000107937	4.45859	0.253485	0.0568532	1.19208	0.112314
ER+/HER2-	Upregulated	ENSG00000117560	4.45652	0.685352	0.153786	1.60809	0.112314
ER+/HER2-	Upregulated	ENSG00000137310	4.45421	0.377252	0.0846956	1.29887	0.112314
ER+/HER2-	Upregulated	ENSG00000138495	4.45001	0.408148	0.0917183	1.32698	0.112314
ER+/HER2-	Upregulated	ENSG00000269855	4.44314	0.530233	0.119338	1.44416	0.112314
ER+/HER2-	Upregulated	ENSG00000108688	4.44263	0.912762	0.205455	1.88265	0.112314
ER+/HER2-	Upregulated	ENSG00000076382	4.44049	0.655352	0.147586	1.575	0.112314
ER+/HER2-	Upregulated	ENSG00000189159	4.44043	0.452749	0.101961	1.36865	0.112314
ER+/HER2-	Upregulated	ENSG00000185262	4.44013	0.382086	0.0860528	1.30322	0.112314
ER+/HER2-	Upregulated	ENSG00000103035	4.4391	0.265256	0.0597544	1.20185	0.112314
ER+/HER2-	Upregulated	ENSG00000160856	4.43713	0.861773	0.194218	1.81727	0.112314
ER+/HER2-	Upregulated	ENSG00000143320	4.43449	0.762868	0.172031	1.69686	0.112314
ER+/HER2-	Upregulated	ENSG00000172543	4.43427	0.851768	0.192087	1.80471	0.112314
ER+/HER2-	Upregulated	ENSG00000196821	4.43045	0.174344	0.0393513	1.12845	0.112314
ER+/HER2-	Upregulated	ENSG00000131470	4.43039	0.397392	0.0896968	1.31712	0.112314
ER+/HER2-	Upregulated	ENSG00000182944	4.42501	0.174839	0.0395115	1.12884	0.112314
ER+/HER2-	Upregulated	ENSG00000185480	4.42487	0.451363	0.102006	1.36733	0.112314
ER+/HER2-	Upregulated	ENSG00000171241	4.42409	0.619739	0.140083	1.5366	0.112314
ER+/HER2-	Upregulated	ENSG00000138755	4.42249	1.17216	0.265046	2.25349	0.112314
ER+/HER2-	Upregulated	ENSG00000119421	4.42016	0.202693	0.0458566	1.15084	0.112314
ER+/HER2-	Upregulated	ENSG00000130706	4.41979	0.470544	0.106463	1.38563	0.112314
ER+/HER2-	Upregulated	ENSG00000277791	4.41944	0.257556	0.058278	1.19545	0.112314
ER+/HER2-	Upregulated	ENSG00000134594	4.4184	0.514695	0.116489	1.42869	0.112314
ER+/HER2-	Upregulated	ENSG00000136986	4.41776	0.312288	0.0706893	1.24168	0.112314
ER+/HER2-	Upregulated	ENSG00000100092	4.41429	0.470792	0.106652	1.38587	0.112314
ER+/HER2-	Upregulated	ENSG00000124507	4.40635	0.650115	0.14754	1.56929	0.112314
ER+/HER2-	Upregulated	ENSG00000115307	4.40549	0.265428	0.0602494	1.20199	0.112314
ER+/HER2-	Upregulated	ENSG00000187823	4.40238	0.0386235	0.00877331	1.02713	0.112314
ER+/HER2-	Upregulated	ENSG00000093009	4.40028	0.754542	0.171476	1.6871	0.112314
ER+/HER2-	Upregulated	ENSG00000106266	4.39791	0.415294	0.09443	1.33357	0.112314
ER+/HER2-	Upregulated	ENSG00000213809	4.39714	0.801608	0.182302	1.74304	0.112314
ER+/HER2-	Upregulated	ENSG00000171631	4.3852	0.602132	0.13731	1.51796	0.112314
ER+/HER2-	Upregulated	ENSG00000119403	4.3832	0.354565	0.0808918	1.2786	0.112314
ER+/HER2-	Upregulated	ENSG00000167863	4.38272	0.282685	0.0644999	1.21646	0.112314
ER+/HER2-	Upregulated	ENSG00000129173	4.38008	0.773013	0.176484	1.70884	0.112314
ER+/HER2-	Upregulated	ENSG00000132603	4.37345	0.270028	0.0617425	1.20583	0.112314
ER+/HER2-	Upregulated	ENSG00000123908	4.36932	0.33746	0.077234	1.26353	0.112314
ER+/HER2-	Upregulated	ENSG00000129559	4.36849	0.180805	0.0413886	1.13352	0.112314
ER+/HER2-	Upregulated	ENSG00000166278	4.36752	0.578948	0.132558	1.49376	0.112314
ER+/HER2-	Upregulated	ENSG00000128656	4.36677	0.416563	0.0953938	1.33474	0.112314
ER+/HER2-	Upregulated	ENSG00000177519	4.36364	0.331578	0.0759866	1.25839	0.112314
ER+/HER2-	Upregulated	ENSG00000204954	4.36017	0.329924	0.0756677	1.25695	0.112314
ER+/HER2-	Upregulated	ENSG00000164713	4.35765	0.279529	0.0641469	1.2138	0.112314
ER+/HER2-	Upregulated	ENSG00000226979	4.3555	0.761355	0.174803	1.69508	0.112314
ER+/HER2-	Upregulated	ENSG00000169248	4.35506	1.08355	0.248802	2.11924	0.112314
ER+/HER2-	Upregulated	ENSG00000065600	4.35334	0.33132	0.0761071	1.25816	0.112314
ER+/HER2-	Upregulated	ENSG00000120533	4.35293	0.408941	0.0939461	1.32771	0.112314
ER+/HER2-	Upregulated	ENSG00000111206	4.34847	0.689726	0.158613	1.61298	0.112314
ER+/HER2-	Upregulated	ENSG00000162654	4.34739	0.662963	0.152497	1.58333	0.112314
ER+/HER2-	Upregulated	ENSG00000123146	4.34231	0.478507	0.110196	1.3933	0.112314
ER+/HER2-	Upregulated	ENSG00000133106	4.33902	0.619008	0.142661	1.53582	0.112314
ER+/HER2-	Upregulated	ENSG00000123737	4.33797	0.233499	0.0538268	1.17568	0.112314
ER+/HER2-	Upregulated	ENSG00000108671	4.33682	0.275029	0.0634172	1.21002	0.112314
ER+/HER2-	Upregulated	ENSG00000014138	4.33588	0.280231	0.0646308	1.21439	0.112314
ER+/HER2-	Upregulated	ENSG00000109861	4.33353	0.519226	0.119816	1.43319	0.112314
ER+/HER2-	Upregulated	ENSG00000089012	4.33114	0.869599	0.200778	1.82716	0.112314
ER+/HER2-	Upregulated	ENSG00000055483	4.33013	0.264591	0.0611047	1.2013	0.112314
ER+/HER2-	Upregulated	ENSG00000139626	4.32763	0.676655	0.156357	1.59843	0.112314
ER+/HER2-	Upregulated	ENSG00000124191	4.32423	0.603625	0.139591	1.51953	0.112314
ER+/HER2-	Upregulated	ENSG00000160211	4.31739	0.425276	0.0985031	1.34283	0.112314
ER+/HER2-	Upregulated	ENSG00000179455	4.31437	0.673084	0.15601	1.59448	0.112314
ER+/HER2-	Upregulated	ENSG00000197646	4.31335	0.557982	0.129362	1.47221	0.112314
ER+/HER2-	Upregulated	ENSG00000156795	4.31261	0.357631	0.0829267	1.28132	0.112314
ER+/HER2-	Upregulated	ENSG00000171611	4.30892	0.525702	0.122003	1.43963	0.112314
ER+/HER2-	Upregulated	ENSG00000164985	4.30744	0.334165	0.0775786	1.26065	0.112314
ER+/HER2-	Upregulated	ENSG00000188610	4.30408	0.550272	0.127849	1.46436	0.112314
ER+/HER2-	Upregulated	ENSG00000144354	4.3038	0.716624	0.16651	1.64333	0.112314
ER+/HER2-	Upregulated	ENSG00000096996	4.303	0.672122	0.156199	1.59342	0.112314
ER+/HER2-	Upregulated	ENSG00000156787	4.30188	0.45791	0.106444	1.37355	0.112314
ER+/HER2-	Upregulated	ENSG00000120217	4.30159	0.569356	0.132359	1.48386	0.112314
ER+/HER2-	Upregulated	ENSG00000125447	4.29198	0.228542	0.0532486	1.17165	0.112314
ER+/HER2-	Upregulated	ENSG00000145604	4.29116	0.346357	0.0807141	1.27135	0.112314
ER+/HER2-	Upregulated	ENSG00000147669	4.29017	0.346753	0.0808249	1.2717	0.112314
ER+/HER2-	Upregulated	ENSG00000187808	4.2862	0.490079	0.114339	1.40452	0.112314
ER+/HER2-	Upregulated	ENSG00000156482	4.27854	0.292457	0.0683543	1.22472	0.112314
ER+/HER2-	Upregulated	ENSG00000026751	4.27799	0.784296	0.183333	1.72225	0.112314
ER+/HER2-	Upregulated	ENSG00000181817	4.27533	0.266412	0.0623138	1.20281	0.112314
ER+/HER2-	Upregulated	ENSG00000158748	4.27516	0.202668	0.0474059	1.15082	0.112314
ER+/HER2-	Upregulated	ENSG00000213402	4.27424	0.826543	0.193378	1.77343	0.112314
ER+/HER2-	Upregulated	ENSG00000136490	4.27133	0.699393	0.163741	1.62382	0.112314
ER+/HER2-	Upregulated	ENSG00000186810	4.26923	0.808274	0.189326	1.75112	0.112314
ER+/HER2-	Upregulated	ENSG00000147168	4.26833	0.689418	0.161519	1.61263	0.112314
ER+/HER2-	Upregulated	ENSG00000205358	4.26584	0.65809	0.15427	1.57799	0.112314
ER+/HER2-	Upregulated	ENSG00000138435	4.26537	0.711543	0.166819	1.63755	0.112314
ER+/HER2-	Upregulated	ENSG00000271503	4.26436	0.728767	0.170897	1.65722	0.112314
ER+/HER2-	Upregulated	ENSG00000141543	4.25855	0.282118	0.0662474	1.21598	0.112314
ER+/HER2-	Upregulated	ENSG00000100473	4.25728	0.799383	0.187768	1.74036	0.112314
ER+/HER2-	Upregulated	ENSG00000160883	4.25721	0.76902	0.18064	1.70411	0.112314
ER+/HER2-	Upregulated	ENSG00000075218	4.25716	0.6226	0.146248	1.53965	0.112314
ER+/HER2-	Upregulated	ENSG00000164924	4.25618	0.33129	0.0778375	1.25814	0.112314
ER+/HER2-	Upregulated	ENSG00000064547	4.25472	0.368839	0.0866893	1.29131	0.112314
ER+/HER2-	Upregulated	ENSG00000116455	4.25321	0.211849	0.0498093	1.15817	0.112314
ER+/HER2-	Upregulated	ENSG00000198276	4.25027	0.390841	0.0919567	1.31116	0.112314
ER+/HER2-	Upregulated	ENSG00000141564	4.2462	0.288668	0.0679826	1.22151	0.112314
ER+/HER2-	Upregulated	ENSG00000141086	4.24585	0.435242	0.10251	1.35214	0.112314
ER+/HER2-	Upregulated	ENSG00000102524	4.24512	0.533981	0.125787	1.44792	0.112314
ER+/HER2-	Upregulated	ENSG00000101082	4.23747	0.711415	0.167887	1.63741	0.222536
ER+/HER2-	Upregulated	ENSG00000011332	4.23744	0.443391	0.104636	1.3598	0.222536
ER+/HER2-	Upregulated	ENSG00000145386	4.23586	0.649028	0.153222	1.56811	0.222536
ER+/HER2-	Upregulated	ENSG00000137496	4.23505	0.538523	0.127159	1.45248	0.222536
ER+/HER2-	Upregulated	ENSG00000104951	4.23055	0.77964	0.184288	1.7167	0.222536
ER+/HER2-	Upregulated	ENSG00000159650	4.22999	0.0764683	0.0180777	1.05443	0.222536
ER+/HER2-	Upregulated	ENSG00000106263	4.22874	0.21197	0.050126	1.15827	0.222536
ER+/HER2-	Upregulated	ENSG00000188763	4.22747	0.362492	0.0857468	1.28564	0.222536
ER+/HER2-	Upregulated	ENSG00000085840	4.22717	0.558855	0.132206	1.4731	0.222536
ER+/HER2-	Upregulated	ENSG00000165025	4.22549	0.399437	0.0945304	1.31899	0.222536
ER+/HER2-	Upregulated	ENSG00000158050	4.22543	0.601951	0.142459	1.51777	0.222536
ER+/HER2-	Upregulated	ENSG00000159685	4.2235	0.361402	0.0855693	1.28467	0.222536
ER+/HER2-	Upregulated	ENSG00000164109	4.22214	0.535104	0.126738	1.44905	0.222536
ER+/HER2-	Upregulated	ENSG00000171858	4.21872	0.336546	0.0797746	1.26273	0.222536
ER+/HER2-	Upregulated	ENSG00000105197	4.21453	0.289709	0.0687406	1.22239	0.222536
ER+/HER2-	Upregulated	ENSG00000116852	4.21361	0.568187	0.134846	1.48266	0.222536
ER+/HER2-	Upregulated	ENSG00000164076	4.21284	0.13051	0.0309791	1.09468	0.222536
ER+/HER2-	Upregulated	ENSG00000108469	4.21043	0.307649	0.0730683	1.23769	0.222536
ER+/HER2-	Upregulated	ENSG00000196611	4.21024	1.30898	0.310905	2.47767	0.222536
ER+/HER2-	Upregulated	ENSG00000101447	4.20949	0.696432	0.165443	1.62049	0.222536
ER+/HER2-	Upregulated	ENSG00000197540	4.20733	0.866972	0.206062	1.82383	0.222536
ER+/HER2-	Upregulated	ENSG00000185813	4.20673	0.349676	0.083123	1.27427	0.222536
ER+/HER2-	Upregulated	ENSG00000135930	4.20633	0.205077	0.0487544	1.15275	0.222536
ER+/HER2-	Upregulated	ENSG00000118193	4.20064	0.662491	0.157712	1.58281	0.222536
ER+/HER2-	Upregulated	ENSG00000184979	4.20062	0.522397	0.124362	1.43634	0.222536
ER+/HER2-	Upregulated	ENSG00000135114	4.19848	0.782051	0.18627	1.71957	0.222536
ER+/HER2-	Upregulated	ENSG00000176853	4.19818	0.305498	0.0727691	1.23584	0.222536
ER+/HER2-	Upregulated	ENSG00000143179	4.19583	0.277331	0.0660968	1.21195	0.222536
ER+/HER2-	Upregulated	ENSG00000136938	4.19454	0.191306	0.0456083	1.1418	0.222536
ER+/HER2-	Upregulated	ENSG00000146285	4.19382	0.761055	0.181471	1.69473	0.222536
ER+/HER2-	Upregulated	ENSG00000117399	4.19237	0.702891	0.16766	1.62776	0.222536
ER+/HER2-	Upregulated	ENSG00000111665	4.19185	0.639888	0.152651	1.55821	0.222536
ER+/HER2-	Upregulated	ENSG00000164983	4.19017	0.374342	0.0893379	1.29625	0.222536
ER+/HER2-	Upregulated	ENSG00000141458	4.189	0.226423	0.0540517	1.16993	0.222536
ER+/HER2-	Upregulated	ENSG00000268902	4.1883	0.724487	0.172979	1.65231	0.222536
ER+/HER2-	Upregulated	ENSG00000121152	4.18684	0.691576	0.165178	1.61505	0.222536
ER+/HER2-	Upregulated	ENSG00000114487	4.18373	0.0346223	0.00827547	1.02429	0.222536
ER+/HER2-	Upregulated	ENSG00000076003	4.18279	0.285188	0.0681813	1.21857	0.222536
ER+/HER2-	Upregulated	ENSG00000087088	4.18136	0.284289	0.0679895	1.21781	0.222536
ER+/HER2-	Upregulated	ENSG00000134375	4.1795	0.296195	0.0708686	1.2279	0.222536
ER+/HER2-	Upregulated	ENSG00000011590	4.17867	0.43636	0.104426	1.35319	0.222536
ER+/HER2-	Upregulated	ENSG00000126246	4.17855	0.42606	0.101964	1.34356	0.222536
ER+/HER2-	Upregulated	ENSG00000137959	4.17779	0.795187	0.190337	1.7353	0.222536
ER+/HER2-	Upregulated	ENSG00000212747	4.17633	0.370655	0.0887513	1.29294	0.222536
ER+/HER2-	Upregulated	ENSG00000181610	4.17614	0.323396	0.077439	1.25127	0.222536
ER+/HER2-	Upregulated	ENSG00000159314	4.17477	0.403489	0.0966494	1.3227	0.222536
ER+/HER2-	Upregulated	ENSG00000214336	4.17284	0.441276	0.10575	1.3578	0.222536
ER+/HER2-	Upregulated	ENSG00000135451	4.17219	0.70353	0.168624	1.62848	0.222536
ER+/HER2-	Upregulated	ENSG00000232810	4.17152	0.64459	0.154522	1.56329	0.222536
ER+/HER2-	Upregulated	ENSG00000146192	4.17139	0.529802	0.127008	1.44373	0.222536
ER+/HER2-	Upregulated	ENSG00000109066	4.17032	0.361185	0.0866083	1.28448	0.222536
ER+/HER2-	Upregulated	ENSG00000126267	4.17027	0.206605	0.0495424	1.15397	0.222536
ER+/HER2-	Upregulated	ENSG00000101193	4.16926	0.230136	0.0551982	1.17295	0.222536
ER+/HER2-	Upregulated	ENSG00000185825	4.16686	0.268066	0.0643329	1.20419	0.222536
ER+/HER2-	Upregulated	ENSG00000094804	4.16676	0.614816	0.147552	1.53136	0.222536
ER+/HER2-	Upregulated	ENSG00000184182	4.16509	0.290097	0.0696498	1.22272	0.222536
ER+/HER2-	Upregulated	ENSG00000187531	4.16353	0.387845	0.0931529	1.30844	0.222536
ER+/HER2-	Upregulated	ENSG00000141522	4.15363	0.405914	0.0977251	1.32493	0.222536
ER+/HER2-	Upregulated	ENSG00000137965	4.151	0.657769	0.15846	1.57764	0.222536
ER+/HER2-	Upregulated	ENSG00000213930	4.14975	0.399323	0.0962281	1.31889	0.222536
ER+/HER2-	Upregulated	ENSG00000138646	4.14874	0.593515	0.143059	1.50892	0.222536
ER+/HER2-	Upregulated	ENSG00000149658	4.14871	0.212082	0.0511201	1.15836	0.222536
ER+/HER2-	Upregulated	ENSG00000255833	4.14501	0.794607	0.191702	1.7346	0.222536
ER+/HER2-	Upregulated	ENSG00000073111	4.14319	0.435685	0.105157	1.35255	0.222536
ER+/HER2-	Upregulated	ENSG00000101166	4.14054	0.307607	0.0742915	1.23765	0.222536
ER+/HER2-	Upregulated	ENSG00000211804	4.13967	0.908318	0.219418	1.87686	0.222536
ER+/HER2-	Upregulated	ENSG00000239732	4.1381	0.495554	0.119754	1.40986	0.222536
ER+/HER2-	Upregulated	ENSG00000101438	4.1378	0.106153	0.0256545	1.07635	0.222536
ER+/HER2-	Upregulated	ENSG00000144381	4.13494	0.301313	0.07287	1.23227	0.222536
ER+/HER2-	Upregulated	ENSG00000166016	4.1303	0.495013	0.119849	1.40933	0.222536
ER+/HER2-	Upregulated	ENSG00000070729	4.13024	0.151616	0.0367088	1.11081	0.222536
ER+/HER2-	Upregulated	ENSG00000158517	4.12756	0.603475	0.146206	1.51937	0.222536
ER+/HER2-	Upregulated	ENSG00000166595	4.12519	0.298972	0.0724747	1.23027	0.222536
ER+/HER2-	Upregulated	ENSG00000097046	4.12416	0.49975	0.121176	1.41397	0.222536
ER+/HER2-	Upregulated	ENSG00000204323	4.12224	0.469267	0.113838	1.38441	0.222536
ER+/HER2-	Upregulated	ENSG00000187741	4.11982	0.574258	0.139389	1.48891	0.222536
ER+/HER2-	Upregulated	ENSG00000165304	4.11977	0.704261	0.170947	1.62931	0.222536
ER+/HER2-	Upregulated	ENSG00000131462	4.11937	0.347082	0.084256	1.27199	0.222536
ER+/HER2-	Upregulated	ENSG00000105641	4.11384	0.410001	0.0996639	1.32869	0.222536
ER+/HER2-	Upregulated	ENSG00000169683	4.11341	0.476059	0.115733	1.39094	0.222536
ER+/HER2-	Upregulated	ENSG00000189127	4.11304	0.290757	0.0706915	1.22328	0.222536
ER+/HER2-	Upregulated	ENSG00000176731	4.11154	0.302598	0.0735972	1.23336	0.222536
ER+/HER2-	Upregulated	ENSG00000130311	4.11026	0.274141	0.0666969	1.20927	0.222536
ER+/HER2-	Upregulated	ENSG00000237649	4.10962	0.618304	0.150453	1.53507	0.222536
ER+/HER2-	Upregulated	ENSG00000168005	4.10756	0.359595	0.0875446	1.28307	0.222536
ER+/HER2-	Upregulated	ENSG00000173372	4.1066	0.705855	0.171883	1.63111	0.222536
ER+/HER2-	Upregulated	ENSG00000156471	4.10614	0.275812	0.0671707	1.21068	0.222536
ER+/HER2-	Upregulated	ENSG00000168439	4.10607	0.282391	0.068774	1.21621	0.222536
ER+/HER2-	Upregulated	ENSG00000229474	4.1038	0.658851	0.160547	1.57882	0.222536
ER+/HER2-	Upregulated	ENSG00000145088	4.10337	0.472551	0.115161	1.38756	0.222536
ER+/HER2-	Upregulated	ENSG00000117632	4.10165	0.407952	0.0994604	1.3268	0.222536
ER+/HER2-	Upregulated	ENSG00000181038	4.0984	0.246699	0.0601939	1.18649	0.222536
ER+/HER2-	Upregulated	ENSG00000189430	4.09805	0.495956	0.121023	1.41026	0.222536
ER+/HER2-	Upregulated	ENSG00000115085	4.09551	0.797747	0.194786	1.73838	0.222536
ER+/HER2-	Upregulated	ENSG00000115233	4.09458	0.242579	0.0592439	1.18311	0.222536
ER+/HER2-	Upregulated	ENSG00000137090	4.09448	0.10902	0.0266262	1.0785	0.222536
ER+/HER2-	Upregulated	ENSG00000129226	4.09413	0.503919	0.123083	1.41806	0.222536
ER+/HER2-	Upregulated	ENSG00000162894	4.09316	0.621078	0.151736	1.53802	0.222536
ER+/HER2-	Upregulated	ENSG00000188820	4.09002	0.665313	0.162667	1.58591	0.222536
ER+/HER2-	Upregulated	ENSG00000165916	4.08943	0.181156	0.0442985	1.13379	0.222536
ER+/HER2-	Upregulated	ENSG00000107551	4.08906	0.469416	0.114798	1.38455	0.222536
ER+/HER2-	Upregulated	ENSG00000108773	4.0889	0.381301	0.0932527	1.30252	0.222536
ER+/HER2-	Upregulated	ENSG00000164933	4.08734	0.28123	0.0688052	1.21523	0.222536
ER+/HER2-	Upregulated	ENSG00000136270	4.08504	0.28835	0.0705869	1.22124	0.222536
ER+/HER2-	Upregulated	ENSG00000169689	4.08368	0.503022	0.123179	1.41718	0.222536
ER+/HER2-	Upregulated	ENSG00000080839	4.08364	0.318484	0.0779902	1.24702	0.222536
ER+/HER2-	Upregulated	ENSG00000131042	4.08337	0.602653	0.147587	1.51851	0.222536
ER+/HER2-	Upregulated	ENSG00000156966	4.08195	0.470714	0.115316	1.3858	0.222536
ER+/HER2-	Upregulated	ENSG00000034510	4.07673	0.309435	0.0759027	1.23922	0.222536
ER+/HER2-	Upregulated	ENSG00000101986	4.07622	0.451794	0.110837	1.36774	0.222536
ER+/HER2-	Upregulated	ENSG00000149503	4.07511	0.349147	0.0856778	1.27381	0.222536
ER+/HER2-	Upregulated	ENSG00000115318	4.07295	0.377364	0.0926513	1.29897	0.222536
ER+/HER2-	Upregulated	ENSG00000171700	4.07197	0.378618	0.0929815	1.3001	0.222536
ER+/HER2-	Upregulated	ENSG00000187474	4.07072	0.609917	0.14983	1.52617	0.222536
ER+/HER2-	Upregulated	ENSG00000186074	4.06962	0.569654	0.139977	1.48417	0.222536
ER+/HER2-	Upregulated	ENSG00000176567	4.06513	0.0188562	0.00463851	1.01316	0.222536
ER+/HER2-	Upregulated	ENSG00000188404	4.06472	0.752783	0.185199	1.68504	0.222536
ER+/HER2-	Upregulated	ENSG00000110448	4.06433	0.779238	0.191726	1.71622	0.222536
ER+/HER2-	Upregulated	ENSG00000153310	4.06248	0.34891	0.0858861	1.2736	0.222536
ER+/HER2-	Upregulated	ENSG00000131153	4.05815	0.616881	0.15201	1.53356	0.222536
ER+/HER2-	Upregulated	ENSG00000167208	4.05607	0.597817	0.147388	1.51343	0.222536
ER+/HER2-	Upregulated	ENSG00000172183	4.05401	0.676611	0.166899	1.59838	0.222536
ER+/HER2-	Upregulated	ENSG00000242265	4.05367	1.1489	0.283422	2.21744	0.222536
ER+/HER2-	Upregulated	ENSG00000128604	4.05334	0.405867	0.100132	1.32488	0.222536
ER+/HER2-	Upregulated	ENSG00000101282	4.05028	0.466961	0.115291	1.38219	0.222536
ER+/HER2-	Upregulated	ENSG00000169718	4.04976	0.399864	0.0987379	1.31938	0.222536
ER+/HER2-	Upregulated	ENSG00000110104	4.04899	0.32835	0.0810943	1.25558	0.222536
ER+/HER2-	Upregulated	ENSG00000156831	4.04873	0.285623	0.0705462	1.21894	0.222536
ER+/HER2-	Upregulated	ENSG00000104889	4.04854	0.384256	0.0949122	1.30519	0.222536
ER+/HER2-	Upregulated	ENSG00000155959	4.04517	0.241454	0.0596895	1.18218	0.222536
ER+/HER2-	Upregulated	ENSG00000189013	4.04464	0.418881	0.103564	1.33689	0.222536
ER+/HER2-	Upregulated	ENSG00000112578	4.04397	0.250517	0.0619483	1.18963	0.222536
ER+/HER2-	Upregulated	ENSG00000172578	4.04324	0.519033	0.128371	1.43299	0.222536
ER+/HER2-	Upregulated	ENSG00000107742	4.04189	0.694105	0.171728	1.61788	0.222536
ER+/HER2-	Upregulated	ENSG00000030110	4.0409	0.289414	0.0716211	1.22214	0.222536
ER+/HER2-	Upregulated	ENSG00000142945	4.03942	0.613286	0.151825	1.52974	0.222536
ER+/HER2-	Upregulated	ENSG00000117394	4.03105	0.47008	0.116615	1.38519	0.222536
ER+/HER2-	Upregulated	ENSG00000164794	4.02834	0.108488	0.0269311	1.0781	0.222536
ER+/HER2-	Upregulated	ENSG00000054967	4.02826	0.428709	0.106425	1.34603	0.222536
ER+/HER2-	Upregulated	ENSG00000249581	4.02726	0.0169925	0.00421937	1.01185	0.222536
ER+/HER2-	Upregulated	ENSG00000126456	4.0269	0.301766	0.0749374	1.23265	0.222536
ER+/HER2-	Upregulated	ENSG00000180694	4.02635	0.576283	0.143128	1.491	0.222536
ER+/HER2-	Upregulated	ENSG00000198431	4.02629	0.325063	0.0807352	1.25272	0.222536
ER+/HER2-	Upregulated	ENSG00000167618	4.02373	0.677225	0.168308	1.59906	0.222536
ER+/HER2-	Upregulated	ENSG00000198055	4.02349	0.37206	0.0924721	1.2942	0.222536
ER+/HER2-	Upregulated	ENSG00000168334	4.02305	0.623213	0.15491	1.5403	0.222536
ER+/HER2-	Upregulated	ENSG00000114013	4.0176	0.484605	0.120621	1.3992	0.222536
ER+/HER2-	Upregulated	ENSG00000100450	4.01717	0.721963	0.179719	1.64942	0.222536
ER+/HER2-	Upregulated	ENSG00000070814	4.01668	0.239118	0.0595313	1.18027	0.222536
ER+/HER2-	Upregulated	ENSG00000216490	4.01619	0.549211	0.136749	1.46329	0.222536
ER+/HER2-	Upregulated	ENSG00000213337	4.01422	0.366084	0.0911966	1.28885	0.222536
ER+/HER2-	Upregulated	ENSG00000134326	4.0129	0.644044	0.160493	1.5627	0.222536
ER+/HER2-	Upregulated	ENSG00000213928	4.01208	0.411601	0.10259	1.33016	0.222536
ER+/HER2-	Upregulated	ENSG00000213246	4.0108	0.253116	0.0631087	1.19178	0.222536
ER+/HER2-	Upregulated	ENSG00000136573	4.01006	0.801232	0.199805	1.74259	0.222536
ER+/HER2-	Upregulated	ENSG00000102007	4.009	0.298529	0.0744646	1.22989	0.222536
ER+/HER2-	Upregulated	ENSG00000154920	4.009	0.543581	0.13559	1.45759	0.222536
ER+/HER2-	Upregulated	ENSG00000156928	4.00045	0.183175	0.0457885	1.13538	0.222536
ER+/HER2-	Upregulated	ENSG00000135047	4.00002	0.416417	0.104104	1.33461	0.222536
ER+/HER2-	Upregulated	ENSG00000126249	3.99938	0.254988	0.0637569	1.19333	0.222536
ER+/HER2-	Upregulated	ENSG00000169696	3.99765	0.414366	0.103652	1.33271	0.222536
ER+/HER2-	Upregulated	ENSG00000101365	3.99493	0.192883	0.0482819	1.14305	0.222536
ER+/HER2-	Upregulated	ENSG00000111737	3.9942	0.178373	0.044658	1.13161	0.222536
ER+/HER2-	Upregulated	ENSG00000025434	3.99419	0.363898	0.0911067	1.2869	0.222536
ER+/HER2-	Upregulated	ENSG00000136950	3.99266	0.226759	0.0567939	1.1702	0.222536
ER+/HER2-	Upregulated	ENSG00000020633	3.98845	0.559355	0.140244	1.47361	0.222536
ER+/HER2-	Upregulated	ENSG00000233954	3.98596	0.275376	0.0690865	1.21031	0.222536
ER+/HER2-	Upregulated	ENSG00000168899	3.98563	0.388879	0.0975705	1.30938	0.222536
ER+/HER2-	Upregulated	ENSG00000197472	3.98428	0.545644	0.136949	1.45967	0.222536
ER+/HER2-	Upregulated	ENSG00000230301	3.98422	0.0144114	0.00361713	1.01004	0.222536
ER+/HER2-	Upregulated	ENSG00000198785	3.9835	0.375668	0.0943062	1.29744	0.222536
ER+/HER2-	Upregulated	ENSG00000165501	3.98317	0.29043	0.0729143	1.223	0.222536
ER+/HER2-	Upregulated	ENSG00000162704	3.98219	0.274089	0.0688287	1.20923	0.222536
ER+/HER2-	Upregulated	ENSG00000065328	3.97766	0.666355	0.167524	1.58706	0.222536
ER+/HER2-	Upregulated	ENSG00000168961	3.9763	0.513972	0.129259	1.42798	0.222536
ER+/HER2-	Upregulated	ENSG00000142731	3.9755	0.448514	0.11282	1.36463	0.222536
ER+/HER2-	Upregulated	ENSG00000172167	3.97151	0.421477	0.106125	1.3393	0.222536
ER+/HER2-	Upregulated	ENSG00000130935	3.97051	0.267867	0.0674642	1.20403	0.222536
ER+/HER2-	Upregulated	ENSG00000178719	3.96711	0.432496	0.10902	1.34957	0.222536
ER+/HER2-	Upregulated	ENSG00000077152	3.967	0.584114	0.147243	1.49912	0.222536
ER+/HER2-	Upregulated	ENSG00000204392	3.96697	0.18575	0.0468241	1.13741	0.222536
ER+/HER2-	Upregulated	ENSG00000115539	3.96678	0.208739	0.0526219	1.15568	0.222536
ER+/HER2-	Upregulated	ENSG00000139372	3.96642	0.243085	0.0612858	1.18352	0.222536
ER+/HER2-	Upregulated	ENSG00000147443	3.96587	0.630642	0.159017	1.54825	0.222536
ER+/HER2-	Upregulated	ENSG00000204316	3.96301	0.396524	0.100056	1.31633	0.222536
ER+/HER2-	Upregulated	ENSG00000181544	3.96273	0.362262	0.0914174	1.28544	0.222536
ER+/HER2-	Upregulated	ENSG00000185359	3.95855	0.322511	0.0814721	1.25051	0.222536
ER+/HER2-	Upregulated	ENSG00000157601	3.95623	0.786424	0.198781	1.72479	0.222536
ER+/HER2-	Upregulated	ENSG00000089127	3.9542	0.628255	0.158883	1.54569	0.222536
ER+/HER2-	Upregulated	ENSG00000135439	3.95211	0.422199	0.106829	1.33997	0.222536
ER+/HER2-	Upregulated	ENSG00000175711	3.95113	0.365557	0.0925195	1.28838	0.222536
ER+/HER2-	Upregulated	ENSG00000136492	3.94868	0.57935	0.14672	1.49418	0.222536
ER+/HER2-	Upregulated	ENSG00000132963	3.94804	0.232422	0.0588702	1.17481	0.222536
ER+/HER2-	Upregulated	ENSG00000130475	3.94711	0.657387	0.166549	1.57722	0.222536
ER+/HER2-	Upregulated	ENSG00000232838	3.94547	0.231615	0.058704	1.17415	0.222536
ER+/HER2-	Upregulated	ENSG00000084731	3.94308	0.323587	0.0820647	1.25144	0.222536
ER+/HER2-	Upregulated	ENSG00000133863	3.9421	0.138932	0.0352433	1.10109	0.222536
ER+/HER2-	Upregulated	ENSG00000179091	3.94155	0.399692	0.101405	1.31923	0.222536
ER+/HER2-	Upregulated	ENSG00000035141	3.93952	0.217214	0.0551371	1.16249	0.222536
ER+/HER2-	Upregulated	ENSG00000166851	3.9393	0.69255	0.175805	1.61614	0.222536
ER+/HER2-	Upregulated	ENSG00000197110	3.93788	0.249848	0.0634473	1.18908	0.222536
ER+/HER2-	Upregulated	ENSG00000185155	3.93429	0.479614	0.121906	1.39437	0.222536
ER+/HER2-	Upregulated	ENSG00000167664	3.93405	0.495371	0.125919	1.40968	0.222536
ER+/HER2-	Upregulated	ENSG00000164438	3.93248	0.0886617	0.022546	1.06338	0.222536
ER+/HER2-	Upregulated	ENSG00000273514	3.93217	0.165048	0.0419737	1.1212	0.222536
ER+/HER2-	Upregulated	ENSG00000105967	3.93024	0.59963	0.152568	1.51533	0.222536
ER+/HER2-	Upregulated	ENSG00000198901	3.92917	0.513032	0.13057	1.42705	0.222536
ER+/HER2-	Upregulated	ENSG00000173083	3.92896	0.508733	0.129483	1.4228	0.222536
ER+/HER2-	Upregulated	ENSG00000161800	3.92721	0.415061	0.105689	1.33336	0.222536
ER+/HER2-	Upregulated	ENSG00000177202	3.92641	0.185918	0.0473508	1.13754	0.222536
ER+/HER2-	Upregulated	ENSG00000204347	3.92496	0.0379006	0.00965632	1.02662	0.222536
ER+/HER2-	Upregulated	ENSG00000141552	3.92392	0.454544	0.115839	1.37035	0.222536
ER+/HER2-	Upregulated	ENSG00000155465	3.92339	0.435843	0.111088	1.3527	0.222536
ER+/HER2-	Upregulated	ENSG00000204475	3.92252	0.695362	0.177274	1.61929	0.222536
ER+/HER2-	Upregulated	ENSG00000167088	3.92079	0.253731	0.0647142	1.19229	0.222536
ER+/HER2-	Upregulated	ENSG00000115875	3.92062	0.187331	0.0477808	1.13865	0.222536
ER+/HER2-	Upregulated	ENSG00000182866	3.92013	0.722308	0.184256	1.64982	0.222536
ER+/HER2-	Upregulated	ENSG00000135624	3.91987	0.179519	0.0457972	1.13251	0.222536
ER+/HER2-	Upregulated	ENSG00000172922	3.91863	0.323226	0.0824844	1.25113	0.222536
ER+/HER2-	Upregulated	ENSG00000278195	3.9169	0.313316	0.079991	1.24256	0.222536
ER+/HER2-	Upregulated	ENSG00000067829	3.9165	0.302203	0.0771616	1.23303	0.222536
ER+/HER2-	Upregulated	ENSG00000196704	3.91647	0.270881	0.0691644	1.20654	0.222536
ER+/HER2-	Upregulated	ENSG00000175550	3.9151	0.388412	0.0992086	1.30895	0.222536
ER+/HER2-	Upregulated	ENSG00000025039	3.91274	0.391364	0.100023	1.31163	0.222536
ER+/HER2-	Upregulated	ENSG00000198283	3.91247	0.0589777	0.0150743	1.04173	0.222536
ER+/HER2-	Upregulated	ENSG00000269404	3.9123	0.817496	0.208955	1.76234	0.222536
ER+/HER2-	Upregulated	ENSG00000104549	3.91201	0.443794	0.113444	1.36018	0.222536
ER+/HER2-	Upregulated	ENSG00000119772	3.91173	0.306791	0.0784286	1.23695	0.222536
ER+/HER2-	Upregulated	ENSG00000112304	3.91066	0.22704	0.0580566	1.17043	0.222536
ER+/HER2-	Upregulated	ENSG00000145220	3.91036	0.206655	0.0528481	1.15401	0.222536
ER+/HER2-	Upregulated	ENSG00000198851	3.90726	0.76708	0.196322	1.70182	0.222536
ER+/HER2-	Upregulated	ENSG00000160117	3.9068	0.278567	0.0713032	1.21299	0.222536
ER+/HER2-	Upregulated	ENSG00000227507	3.90553	0.912906	0.233747	1.88283	0.222536
ER+/HER2-	Upregulated	ENSG00000113263	3.90523	0.704972	0.18052	1.63011	0.222536
ER+/HER2-	Upregulated	ENSG00000217555	3.90331	0.237878	0.0609427	1.17926	0.222536
ER+/HER2-	Upregulated	ENSG00000130487	3.9033	0.789444	0.20225	1.72841	0.222536
ER+/HER2-	Upregulated	ENSG00000087085	3.90216	0.554994	0.142227	1.46916	0.222536
ER+/HER2-	Upregulated	ENSG00000167286	3.90088	0.757055	0.194073	1.69004	0.222536
ER+/HER2-	Upregulated	ENSG00000128340	3.89525	0.492799	0.126513	1.40717	0.222536
ER+/HER2-	Upregulated	ENSG00000184216	3.89386	0.335968	0.0862815	1.26222	0.222536
ER+/HER2-	Upregulated	ENSG00000179934	3.89379	0.731672	0.187907	1.66056	0.222536
ER+/HER2-	Upregulated	ENSG00000126264	3.89234	0.598756	0.153829	1.51441	0.222536
ER+/HER2-	Upregulated	ENSG00000153574	3.89209	0.179472	0.0461119	1.13247	0.222536
ER+/HER2-	Upregulated	ENSG00000105676	3.88818	0.37609	0.0967266	1.29782	0.222536
ER+/HER2-	Upregulated	ENSG00000108798	3.88738	0.378044	0.0972489	1.29958	0.222536
ER+/HER2-	Upregulated	ENSG00000263513	3.88368	0.637088	0.164042	1.55519	0.222536
ER+/HER2-	Upregulated	ENSG00000100298	3.88332	0.648098	0.166893	1.5671	0.222536
ER+/HER2-	Upregulated	ENSG00000145087	3.88166	0.343433	0.088476	1.26877	0.222536
ER+/HER2-	Upregulated	ENSG00000022277	3.88099	0.193003	0.0497303	1.14314	0.222536
ER+/HER2-	Upregulated	ENSG00000010030	3.87923	0.661197	0.170445	1.58139	0.222536
ER+/HER2-	Upregulated	ENSG00000111669	3.87809	0.245631	0.0633381	1.18561	0.222536
ER+/HER2-	Upregulated	ENSG00000126778	3.87143	0.94184	0.243279	1.92098	0.222536
ER+/HER2-	Upregulated	ENSG00000104419	3.86769	0.387015	0.100064	1.30768	0.222536
ER+/HER2-	Upregulated	ENSG00000184076	3.86712	0.28094	0.0726483	1.21499	0.222536
ER+/HER2-	Upregulated	ENSG00000177455	3.86696	0.847576	0.219184	1.79948	0.222536
ER+/HER2-	Upregulated	ENSG00000110446	3.861	0.463455	0.120035	1.37884	0.222536
ER+/HER2-	Upregulated	ENSG00000151790	3.86099	0.824032	0.213425	1.77035	0.222536
ER+/HER2-	Upregulated	ENSG00000133193	3.8587	0.204159	0.0529087	1.15201	0.222536
ER+/HER2-	Upregulated	ENSG00000143546	3.85474	1.01234	0.262623	2.01719	0.222536
ER+/HER2-	Upregulated	ENSG00000141480	3.85229	0.285799	0.0741893	1.21909	0.498518
ER+/HER2-	Upregulated	ENSG00000167513	3.85094	0.62711	0.162846	1.54447	0.498518
ER+/HER2-	Upregulated	ENSG00000101945	3.84942	0.27889	0.0724499	1.21326	0.498518
ER+/HER2-	Upregulated	ENSG00000043462	3.84834	0.384374	0.0998804	1.30529	0.498518
ER+/HER2-	Upregulated	ENSG00000164398	3.84665	0.485341	0.126172	1.39992	0.498518
ER+/HER2-	Upregulated	ENSG00000278259	3.84652	0.302738	0.0787044	1.23348	0.498518
ER+/HER2-	Upregulated	ENSG00000147036	3.8452	0.175346	0.0456013	1.12924	0.498518
ER+/HER2-	Upregulated	ENSG00000185905	3.84346	0.599526	0.155986	1.51522	0.498518
ER+/HER2-	Upregulated	ENSG00000268964	3.84327	0.299827	0.0780134	1.231	0.498518
ER+/HER2-	Upregulated	ENSG00000087086	3.84315	0.379509	0.0987496	1.3009	0.498518
ER+/HER2-	Upregulated	ENSG00000104814	3.84289	0.527885	0.137367	1.44181	0.498518
ER+/HER2-	Upregulated	ENSG00000134545	3.84249	0.608372	0.158328	1.52454	0.498518
ER+/HER2-	Upregulated	ENSG00000116824	3.83782	0.721827	0.188083	1.64927	0.498518
ER+/HER2-	Upregulated	ENSG00000185697	3.83686	0.730358	0.190353	1.65905	0.498518
ER+/HER2-	Upregulated	ENSG00000103257	3.83552	0.706773	0.184271	1.63215	0.498518
ER+/HER2-	Upregulated	ENSG00000113196	3.83195	0.201032	0.0524621	1.14952	0.498518
ER+/HER2-	Upregulated	ENSG00000130589	3.82976	0.537524	0.140354	1.45148	0.498518
ER+/HER2-	Upregulated	ENSG00000015285	3.82834	0.481305	0.125722	1.39601	0.498518
ER+/HER2-	Upregulated	ENSG00000011083	3.82784	0.138101	0.036078	1.10046	0.498518
ER+/HER2-	Upregulated	ENSG00000204536	3.82776	0.306635	0.080108	1.23682	0.498518
ER+/HER2-	Upregulated	ENSG00000187862	3.8268	0.326197	0.0852402	1.2537	0.498518
ER+/HER2-	Upregulated	ENSG00000171729	3.82619	0.318145	0.0831493	1.24673	0.498518
ER+/HER2-	Upregulated	ENSG00000198821	3.82564	0.695152	0.181709	1.61906	0.498518
ER+/HER2-	Upregulated	ENSG00000143977	3.82564	0.203715	0.0532501	1.15166	0.498518
ER+/HER2-	Upregulated	ENSG00000197272	3.82387	0.37262	0.0974457	1.2947	0.498518
ER+/HER2-	Upregulated	ENSG00000161888	3.8227	0.560918	0.146733	1.47521	0.498518
ER+/HER2-	Upregulated	ENSG00000213658	3.8181	0.621811	0.162859	1.53881	0.498518
ER+/HER2-	Upregulated	ENSG00000077984	3.81722	0.649498	0.17015	1.56862	0.498518
ER+/HER2-	Upregulated	ENSG00000109062	3.81714	0.569391	0.149167	1.4839	0.498518
ER+/HER2-	Upregulated	ENSG00000064313	3.81577	0.280413	0.0734878	1.21454	0.498518
ER+/HER2-	Upregulated	ENSG00000275385	3.81506	1.00026	0.262187	2.00036	0.498518
ER+/HER2-	Upregulated	ENSG00000176619	3.81161	0.340273	0.0892729	1.266	0.498518
ER+/HER2-	Upregulated	ENSG00000100028	3.81035	0.208916	0.0548284	1.15582	0.498518
ER+/HER2-	Upregulated	ENSG00000118557	3.8074	0.403053	0.10586	1.3223	0.498518
ER+/HER2-	Upregulated	ENSG00000178999	3.80693	0.631428	0.165863	1.5491	0.498518
ER+/HER2-	Upregulated	ENSG00000180176	3.80576	0.428268	0.112532	1.34562	0.498518
ER+/HER2-	Upregulated	ENSG00000196839	3.8055	0.384082	0.100928	1.30503	0.498518
ER+/HER2-	Upregulated	ENSG00000137648	3.80495	0.938249	0.246586	1.9162	0.498518
ER+/HER2-	Upregulated	ENSG00000163286	3.80415	0.0460314	0.0121003	1.03242	0.498518
ER+/HER2-	Upregulated	ENSG00000143851	3.80265	0.591217	0.155475	1.50652	0.498518
ER+/HER2-	Upregulated	ENSG00000147570	3.80182	0.850907	0.223816	1.80363	0.498518
ER+/HER2-	Upregulated	ENSG00000160949	3.80064	0.573244	0.150828	1.48787	0.498518
ER+/HER2-	Upregulated	ENSG00000102096	3.80029	0.439196	0.115569	1.35585	0.498518
ER+/HER2-	Upregulated	ENSG00000162385	3.79852	0.194109	0.0511013	1.14402	0.498518
ER+/HER2-	Upregulated	ENSG00000124256	3.79707	0.73758	0.19425	1.66738	0.498518
ER+/HER2-	Upregulated	ENSG00000108592	3.79706	0.249655	0.0657497	1.18892	0.498518
ER+/HER2-	Upregulated	ENSG00000173638	3.79606	0.450845	0.118767	1.36684	0.498518
ER+/HER2-	Upregulated	ENSG00000102032	3.79587	0.475774	0.12534	1.39066	0.498518
ER+/HER2-	Upregulated	ENSG00000137078	3.79442	0.724512	0.190942	1.65234	0.498518
ER+/HER2-	Upregulated	ENSG00000141524	3.79409	0.454218	0.119717	1.37004	0.498518
ER+/HER2-	Upregulated	ENSG00000163507	3.79399	0.451754	0.119071	1.3677	0.498518
ER+/HER2-	Upregulated	ENSG00000184787	3.79378	0.183087	0.0482598	1.13531	0.498518
ER+/HER2-	Upregulated	ENSG00000145979	3.79251	0.253783	0.0669168	1.19233	0.498518
ER+/HER2-	Upregulated	ENSG00000108669	3.79239	0.237757	0.0626931	1.17916	0.498518
ER+/HER2-	Upregulated	ENSG00000101916	3.7916	0.571558	0.150743	1.48613	0.498518
ER+/HER2-	Upregulated	ENSG00000105220	3.79029	0.251468	0.0663454	1.19042	0.498518
ER+/HER2-	Upregulated	ENSG00000101336	3.78959	0.471094	0.124313	1.38616	0.498518
ER+/HER2-	Upregulated	ENSG00000183486	3.78902	0.490509	0.129455	1.40494	0.498518
ER+/HER2-	Upregulated	ENSG00000175166	3.78777	0.190301	0.050241	1.141	0.498518
ER+/HER2-	Upregulated	ENSG00000164045	3.78675	0.521591	0.137741	1.43554	0.498518
ER+/HER2-	Upregulated	ENSG00000104894	3.78343	0.521597	0.137863	1.43554	0.498518
ER+/HER2-	Upregulated	ENSG00000136231	3.78328	0.359639	0.0950602	1.28311	0.498518
ER+/HER2-	Upregulated	ENSG00000121621	3.7828	0.517272	0.136743	1.43125	0.498518
ER+/HER2-	Upregulated	ENSG00000135097	3.78267	0.729959	0.192975	1.65859	0.498518
ER+/HER2-	Upregulated	ENSG00000205846	3.78086	0.379405	0.100349	1.30081	0.498518
ER+/HER2-	Upregulated	ENSG00000100365	3.77923	0.43897	0.116153	1.35564	0.498518
ER+/HER2-	Upregulated	ENSG00000188676	3.77832	0.231935	0.0613857	1.17441	0.498518
ER+/HER2-	Upregulated	ENSG00000111331	3.77822	0.571145	0.151168	1.4857	0.498518
ER+/HER2-	Upregulated	ENSG00000152253	3.7769	0.589776	0.156154	1.50501	0.498518
ER+/HER2-	Upregulated	ENSG00000134057	3.7748	0.403581	0.106915	1.32279	0.498518
ER+/HER2-	Upregulated	ENSG00000196449	3.77427	0.219239	0.0580877	1.16412	0.498518
ER+/HER2-	Upregulated	ENSG00000261236	3.77285	0.539846	0.143087	1.45382	0.498518
ER+/HER2-	Upregulated	ENSG00000065427	3.77223	0.195018	0.0516984	1.14474	0.498518
ER+/HER2-	Upregulated	ENSG00000141526	3.77168	0.717479	0.190228	1.64431	0.498518
ER+/HER2-	Upregulated	ENSG00000182378	3.77167	0.382599	0.10144	1.30369	0.498518
ER+/HER2-	Upregulated	ENSG00000106153	3.77098	0.212116	0.0562496	1.15839	0.498518
ER+/HER2-	Upregulated	ENSG00000143185	3.77091	0.737041	0.195454	1.66675	0.498518
ER+/HER2-	Upregulated	ENSG00000112039	3.7698	0.300818	0.0797968	1.23184	0.498518
ER+/HER2-	Upregulated	ENSG00000147649	3.76955	0.241235	0.0639957	1.182	0.498518
ER+/HER2-	Upregulated	ENSG00000183696	3.76778	0.387845	0.102937	1.30844	0.498518
ER+/HER2-	Upregulated	ENSG00000167280	3.76359	0.356767	0.0947943	1.28055	0.498518
ER+/HER2-	Upregulated	ENSG00000090932	3.76109	0.396576	0.105442	1.31638	0.498518
ER+/HER2-	Upregulated	ENSG00000023902	3.76086	0.357495	0.0950567	1.2812	0.498518
ER+/HER2-	Upregulated	ENSG00000101003	3.75952	0.477144	0.126916	1.39199	0.498518
ER+/HER2-	Upregulated	ENSG00000100902	3.75874	0.225388	0.0599637	1.16909	0.498518
ER+/HER2-	Upregulated	ENSG00000103569	3.75777	0.949891	0.25278	1.93173	0.498518
ER+/HER2-	Upregulated	ENSG00000139193	3.75736	0.765037	0.20361	1.69941	0.498518
ER+/HER2-	Upregulated	ENSG00000103522	3.75713	0.671772	0.178799	1.59303	0.498518
ER+/HER2-	Upregulated	ENSG00000173821	3.75678	0.356859	0.0949905	1.28063	0.498518
ER+/HER2-	Upregulated	ENSG00000125347	3.75658	0.463394	0.123355	1.37878	0.498518
ER+/HER2-	Upregulated	ENSG00000171049	3.75513	0.618174	0.164621	1.53493	0.498518
ER+/HER2-	Upregulated	ENSG00000138623	3.75426	0.48002	0.12786	1.39476	0.498518
ER+/HER2-	Upregulated	ENSG00000122188	3.75351	0.671523	0.178905	1.59275	0.498518
ER+/HER2-	Upregulated	ENSG00000011677	3.75279	0.377038	0.100469	1.29867	0.498518
ER+/HER2-	Upregulated	ENSG00000126709	3.75261	0.906204	0.241486	1.87411	0.498518
ER+/HER2-	Upregulated	ENSG00000213886	3.75165	1.00937	0.269046	2.01303	0.498518
ER+/HER2-	Upregulated	ENSG00000132329	3.75108	0.854681	0.22785	1.80836	0.498518
ER+/HER2-	Upregulated	ENSG00000180329	3.75077	0.230136	0.0613569	1.17295	0.498518
ER+/HER2-	Upregulated	ENSG00000273706	3.74957	0.360099	0.0960376	1.28351	0.498518
ER+/HER2-	Upregulated	ENSG00000156886	3.74828	0.549724	0.146661	1.46381	0.498518
ER+/HER2-	Upregulated	ENSG00000143119	3.74809	0.491809	0.131216	1.40621	0.498518
ER+/HER2-	Upregulated	ENSG00000188313	3.74769	0.341993	0.0912545	1.26751	0.498518
ER+/HER2-	Upregulated	ENSG00000101138	3.74743	0.231082	0.061664	1.17371	0.498518
ER+/HER2-	Upregulated	ENSG00000087076	3.74658	0.477112	0.127346	1.39195	0.498518
ER+/HER2-	Upregulated	ENSG00000115956	3.74656	0.532545	0.142142	1.44648	0.498518
ER+/HER2-	Upregulated	ENSG00000109805	3.74595	0.568882	0.151866	1.48337	0.498518
ER+/HER2-	Upregulated	ENSG00000187608	3.74525	0.980897	0.261904	1.97369	0.498518
ER+/HER2-	Upregulated	ENSG00000143184	3.74471	0.608635	0.162532	1.52482	0.498518
ER+/HER2-	Upregulated	ENSG00000105063	3.74176	0.311196	0.0831685	1.24074	0.498518
ER+/HER2-	Upregulated	ENSG00000132436	3.7413	0.319731	0.08546	1.2481	0.498518
ER+/HER2-	Upregulated	ENSG00000130775	3.74123	0.420552	0.11241	1.33844	0.498518
ER+/HER2-	Upregulated	ENSG00000130699	3.74056	0.233044	0.0623021	1.17531	0.498518
ER+/HER2-	Upregulated	ENSG00000145287	3.73928	0.747512	0.199908	1.67889	0.498518
ER+/HER2-	Upregulated	ENSG00000155506	3.7391	0.169703	0.045386	1.12483	0.498518
ER+/HER2-	Upregulated	ENSG00000131828	3.73819	0.167796	0.044887	1.12334	0.498518
ER+/HER2-	Upregulated	ENSG00000277836	3.73805	0.936065	0.250415	1.9133	0.498518
ER+/HER2-	Upregulated	ENSG00000159173	3.73791	0.140278	0.0375285	1.10212	0.498518
ER+/HER2-	Upregulated	ENSG00000138092	3.73676	0.281888	0.0754365	1.21578	0.498518
ER+/HER2-	Upregulated	ENSG00000196262	3.73594	0.194245	0.0519935	1.14412	0.498518
ER+/HER2-	Upregulated	ENSG00000102900	3.73499	0.226577	0.0606634	1.17006	0.498518
ER+/HER2-	Upregulated	ENSG00000169230	3.73493	0.257132	0.0688452	1.1951	0.498518
ER+/HER2-	Upregulated	ENSG00000172073	3.73448	0.0344396	0.00922207	1.02416	0.498518
ER+/HER2-	Upregulated	ENSG00000119917	3.7336	0.625586	0.167556	1.54284	0.498518
ER+/HER2-	Upregulated	ENSG00000140511	3.73338	0.548767	0.146989	1.46284	0.498518
ER+/HER2-	Upregulated	ENSG00000173207	3.73075	0.30856	0.0827071	1.23847	0.498518
ER+/HER2-	Upregulated	ENSG00000197063	3.73072	0.308203	0.0826123	1.23816	0.498518
ER+/HER2-	Upregulated	ENSG00000183918	3.73013	0.713147	0.191186	1.63938	0.498518
ER+/HER2-	Upregulated	ENSG00000101132	3.72999	0.275533	0.0738696	1.21044	0.498518
ER+/HER2-	Upregulated	ENSG00000160185	3.72879	0.652669	0.175035	1.57207	0.498518
ER+/HER2-	Upregulated	ENSG00000156587	3.72746	0.385138	0.103325	1.30598	0.498518
ER+/HER2-	Upregulated	ENSG00000161405	3.72741	0.6664	0.178784	1.58711	0.498518
ER+/HER2-	Upregulated	ENSG00000162783	3.72705	0.278162	0.0746334	1.21265	0.498518
ER+/HER2-	Upregulated	ENSG00000107833	3.72505	0.330545	0.0887359	1.25749	0.498518
ER+/HER2-	Upregulated	ENSG00000149091	3.72419	0.333203	0.0894699	1.25981	0.498518
ER+/HER2-	Upregulated	ENSG00000130703	3.72241	0.201825	0.0542191	1.15015	0.498518
ER+/HER2-	Upregulated	ENSG00000137198	3.72214	0.522889	0.140481	1.43683	0.498518
ER+/HER2-	Upregulated	ENSG00000205744	3.71924	0.507978	0.136581	1.42206	0.498518
ER+/HER2-	Upregulated	ENSG00000125910	3.71855	0.643595	0.173077	1.56222	0.498518
ER+/HER2-	Upregulated	ENSG00000123485	3.71848	0.576949	0.155157	1.49169	0.498518
ER+/HER2-	Upregulated	ENSG00000182199	3.71804	0.255268	0.0686566	1.19356	0.498518
ER+/HER2-	Upregulated	ENSG00000165661	3.71565	0.275083	0.0740337	1.21006	0.498518
ER+/HER2-	Upregulated	ENSG00000186603	3.71401	0.518131	0.139507	1.4321	0.498518
ER+/HER2-	Upregulated	ENSG00000156136	3.7139	0.258848	0.0696972	1.19652	0.498518
ER+/HER2-	Upregulated	ENSG00000177602	3.71356	0.437336	0.117767	1.3541	0.498518
ER+/HER2-	Upregulated	ENSG00000130829	3.71305	0.49496	0.133303	1.40928	0.498518
ER+/HER2-	Upregulated	ENSG00000141574	3.71276	0.571838	0.15402	1.48642	0.498518
ER+/HER2-	Upregulated	ENSG00000116221	3.71144	0.190277	0.0512677	1.14098	0.498518
ER+/HER2-	Upregulated	ENSG00000008517	3.71142	0.484094	0.130434	1.39871	0.498518
ER+/HER2-	Upregulated	ENSG00000100297	3.71091	0.377762	0.101798	1.29932	0.498518
ER+/HER2-	Upregulated	ENSG00000157954	3.70953	0.139411	0.0375819	1.10146	0.498518
ER+/HER2-	Upregulated	ENSG00000164136	3.70681	0.454979	0.122741	1.37076	0.498518
ER+/HER2-	Upregulated	ENSG00000111775	3.70674	0.269495	0.0727041	1.20539	0.498518
ER+/HER2-	Upregulated	ENSG00000122122	3.70673	0.488012	0.131656	1.40251	0.498518
ER+/HER2-	Upregulated	ENSG00000137757	3.70281	0.446411	0.12056	1.36265	0.498518
ER+/HER2-	Upregulated	ENSG00000184162	3.70199	0.284331	0.0768048	1.21785	0.498518
ER+/HER2-	Upregulated	ENSG00000140829	3.70152	0.19863	0.0536617	1.14761	0.498518
ER+/HER2-	Upregulated	ENSG00000130309	3.70096	0.249837	0.0675059	1.18907	0.498518
ER+/HER2-	Upregulated	ENSG00000172243	3.69988	0.436644	0.118016	1.35345	0.498518
ER+/HER2-	Upregulated	ENSG00000204642	3.69669	0.518053	0.14014	1.43202	0.498518
ER+/HER2-	Upregulated	ENSG00000198805	3.69318	0.328371	0.0889127	1.25559	0.498518
ER+/HER2-	Upregulated	ENSG00000163519	3.69079	0.70991	0.192346	1.6357	0.498518
ER+/HER2-	Upregulated	ENSG00000125835	3.68996	0.297407	0.080599	1.22893	0.498518
ER+/HER2-	Upregulated	ENSG00000160654	3.68994	0.647564	0.175494	1.56652	0.498518
ER+/HER2-	Upregulated	ENSG00000128266	3.68925	0.471593	0.127829	1.38664	0.498518
ER+/HER2-	Upregulated	ENSG00000130830	3.68866	0.308529	0.0836426	1.23844	0.498518
ER+/HER2-	Upregulated	ENSG00000121073	3.68847	0.252595	0.0684825	1.19135	0.498518
ER+/HER2-	Upregulated	ENSG00000007968	3.68845	0.500865	0.135793	1.41506	0.498518
ER+/HER2-	Upregulated	ENSG00000226784	3.68799	0.192099	0.0520878	1.14242	0.498518
ER+/HER2-	Upregulated	ENSG00000090674	3.68545	0.320826	0.0870521	1.24905	0.498518
ER+/HER2-	Upregulated	ENSG00000000419	3.68419	0.228381	0.0619895	1.17152	0.498518
ER+/HER2-	Upregulated	ENSG00000066322	3.68332	0.172906	0.0469429	1.12733	0.498518
ER+/HER2-	Upregulated	ENSG00000160193	3.68324	0.314819	0.0854734	1.24386	0.498518
ER+/HER2-	Upregulated	ENSG00000086300	3.68316	0.43492	0.118083	1.35184	0.498518
ER+/HER2-	Upregulated	ENSG00000147155	3.68248	0.279067	0.0757824	1.21341	0.498518
ER+/HER2-	Upregulated	ENSG00000239789	3.6812	0.189713	0.0515356	1.14054	0.498518
ER+/HER2-	Upregulated	ENSG00000143256	3.68088	0.222285	0.0603889	1.16658	0.498518
ER+/HER2-	Upregulated	ENSG00000122224	3.67923	0.699476	0.190115	1.62391	0.498518
ER+/HER2-	Upregulated	ENSG00000138180	3.67705	0.564156	0.153427	1.47852	0.498518
ER+/HER2-	Upregulated	ENSG00000136448	3.67496	0.162929	0.0443349	1.11956	0.498518
ER+/HER2-	Upregulated	ENSG00000182898	3.67385	0.0287441	0.00782396	1.02012	0.498518
ER+/HER2-	Upregulated	ENSG00000090861	3.67223	0.232731	0.0633759	1.17506	0.498518
ER+/HER2-	Upregulated	ENSG00000275700	3.67141	0.175405	0.047776	1.12928	0.498518
ER+/HER2-	Upregulated	ENSG00000140853	3.67027	0.480228	0.130843	1.39496	0.498518
ER+/HER2-	Upregulated	ENSG00000172752	3.66836	0.235169	0.0641073	1.17704	0.498518
ER+/HER2-	Upregulated	ENSG00000136286	3.6677	0.514626	0.140313	1.42862	0.498518
ER+/HER2-	Upregulated	ENSG00000169442	3.66487	0.704976	0.19236	1.63012	0.498518
ER+/HER2-	Upregulated	ENSG00000124203	3.66456	0.510807	0.139391	1.42485	0.498518
ER+/HER2-	Upregulated	ENSG00000056586	3.6613	0.204074	0.0557381	1.15195	0.498518
ER+/HER2-	Upregulated	ENSG00000159753	3.66006	0.649597	0.177483	1.56873	0.498518
ER+/HER2-	Upregulated	ENSG00000180992	3.65968	0.261406	0.0714288	1.19865	0.498518
ER+/HER2-	Upregulated	ENSG00000167085	3.65748	0.252488	0.0690334	1.19126	0.498518
ER+/HER2-	Upregulated	ENSG00000130713	3.65601	0.177351	0.0485094	1.13081	0.498518
ER+/HER2-	Upregulated	ENSG00000101146	3.65569	0.23689	0.0648002	1.17845	0.498518
ER+/HER2-	Upregulated	ENSG00000111247	3.65526	0.425838	0.1165	1.34335	0.498518
ER+/HER2-	Upregulated	ENSG00000064201	3.65468	0.497035	0.136	1.41131	0.498518
ER+/HER2-	Upregulated	ENSG00000172216	3.65276	0.356845	0.097692	1.28062	0.498518
ER+/HER2-	Upregulated	ENSG00000203896	3.65254	0.666526	0.182483	1.58725	0.498518
ER+/HER2-	Upregulated	ENSG00000066923	3.65122	0.513879	0.140742	1.42788	0.498518
ER+/HER2-	Upregulated	ENSG00000270472	3.65086	0.927833	0.254141	1.90242	0.498518
ER+/HER2-	Upregulated	ENSG00000086061	3.64925	0.214358	0.0587401	1.16019	0.498518
ER+/HER2-	Upregulated	ENSG00000187559	3.64913	0.169365	0.0464124	1.12456	0.498518
ER+/HER2-	Upregulated	ENSG00000111537	3.64846	0.566837	0.155364	1.48127	0.498518
ER+/HER2-	Upregulated	ENSG00000088386	3.64784	0.31898	0.0874437	1.24745	0.498518
ER+/HER2-	Upregulated	ENSG00000138684	3.64741	0.355675	0.0975142	1.27958	0.498518
ER+/HER2-	Upregulated	ENSG00000126882	3.6471	0.423085	0.116006	1.34079	0.498518
ER+/HER2-	Upregulated	ENSG00000128626	3.64234	0.326921	0.0897557	1.25433	0.498518
ER+/HER2-	Upregulated	ENSG00000184922	3.64164	0.397015	0.109021	1.31678	0.498518
ER+/HER2-	Upregulated	ENSG00000139354	3.6414	0.410818	0.112819	1.32944	0.498518
ER+/HER2-	Upregulated	ENSG00000188375	3.64086	0.286498	0.0786896	1.21968	0.498518
ER+/HER2-	Upregulated	ENSG00000151651	3.6389	0.626583	0.172191	1.5439	0.498518
ER+/HER2-	Upregulated	ENSG00000109065	3.63769	0.297276	0.0817211	1.22882	0.498518
ER+/HER2-	Upregulated	ENSG00000163220	3.63676	0.955912	0.262847	1.93981	0.498518
ER+/HER2-	Upregulated	ENSG00000013725	3.63578	0.598202	0.164532	1.51383	0.498518
ER+/HER2-	Upregulated	ENSG00000102119	3.63307	0.224123	0.0616898	1.16807	0.498518
ER+/HER2-	Upregulated	ENSG00000153898	3.63281	0.544257	0.149817	1.45827	0.498518
ER+/HER2-	Upregulated	ENSG00000109107	3.63223	0.581109	0.159987	1.496	0.498518
ER+/HER2-	Upregulated	ENSG00000133731	3.63079	0.279442	0.0769646	1.21373	0.498518
ER+/HER2-	Upregulated	ENSG00000035499	3.62787	0.557635	0.153708	1.47185	0.498518
ER+/HER2-	Upregulated	ENSG00000072786	3.62575	0.281744	0.0777065	1.21566	0.498518
ER+/HER2-	Upregulated	ENSG00000166226	3.62499	0.289387	0.0798311	1.22212	0.498518
ER+/HER2-	Upregulated	ENSG00000160791	3.6249	0.573654	0.158254	1.48829	0.498518
ER+/HER2-	Upregulated	ENSG00000123144	3.62137	0.21695	0.0599082	1.16227	0.498518
ER+/HER2-	Upregulated	ENSG00000138778	3.62084	0.556741	0.15376	1.47094	0.498518
ER+/HER2-	Upregulated	ENSG00000268500	3.6203	0.609724	0.168418	1.52597	0.498518
ER+/HER2-	Upregulated	ENSG00000142168	3.61858	0.214686	0.0593287	1.16045	0.498518
ER+/HER2-	Upregulated	ENSG00000239382	3.61704	0.263721	0.0729105	1.20057	0.498518
ER+/HER2-	Upregulated	ENSG00000135476	3.61444	0.567528	0.157017	1.48198	0.498518
ER+/HER2-	Upregulated	ENSG00000180543	3.61424	0.559987	0.154939	1.47426	0.498518
ER+/HER2-	Upregulated	ENSG00000100084	3.61244	0.201555	0.0557947	1.14994	0.498518
ER+/HER2-	Upregulated	ENSG00000078081	3.61032	0.70881	0.196329	1.63446	0.498518
ER+/HER2-	Upregulated	ENSG00000120963	3.6098	0.238694	0.066124	1.17992	0.498518
ER+/HER2-	Upregulated	ENSG00000167895	3.60863	0.49434	0.136988	1.40868	0.498518
ER+/HER2-	Upregulated	ENSG00000118849	3.6075	0.662395	0.183616	1.58271	0.498518
ER+/HER2-	Upregulated	ENSG00000140968	3.60699	0.517467	0.143462	1.43144	0.498518
ER+/HER2-	Upregulated	ENSG00000073150	3.60591	0.608021	0.168618	1.52417	0.498518
ER+/HER2-	Upregulated	ENSG00000145194	3.60315	0.402769	0.111782	1.32204	0.498518
ER+/HER2-	Upregulated	ENSG00000104972	3.60302	0.477282	0.132467	1.39212	0.498518
ER+/HER2-	Upregulated	ENSG00000205220	3.60274	0.424482	0.117822	1.34209	0.498518
ER+/HER2-	Upregulated	ENSG00000138378	3.60148	0.570607	0.158437	1.48515	0.498518
ER+/HER2-	Upregulated	ENSG00000203747	3.60116	0.486923	0.135213	1.40145	0.498518
ER+/HER2-	Upregulated	ENSG00000164754	3.59983	0.342942	0.095266	1.26834	0.498518
ER+/HER2-	Upregulated	ENSG00000166211	3.59936	0.378666	0.105204	1.30014	0.498518
ER+/HER2-	Upregulated	ENSG00000160957	3.59813	0.706777	0.196429	1.63215	0.498518
ER+/HER2-	Upregulated	ENSG00000103811	3.59664	0.28206	0.0784231	1.21593	0.498518
ER+/HER2-	Upregulated	ENSG00000213413	3.59662	0.631493	0.175579	1.54917	0.498518
ER+/HER2-	Upregulated	ENSG00000085514	3.59643	0.378753	0.105314	1.30022	0.498518
ER+/HER2-	Upregulated	ENSG00000221829	3.59613	0.254531	0.0707791	1.19295	0.498518
ER+/HER2-	Upregulated	ENSG00000116701	3.59483	0.429993	0.119614	1.34723	0.498518
ER+/HER2-	Upregulated	ENSG00000109255	3.59442	0.807521	0.22466	1.7502	0.498518
ER+/HER2-	Upregulated	ENSG00000178927	3.59254	0.303761	0.0845534	1.23436	0.498518
ER+/HER2-	Upregulated	ENSG00000240849	3.59166	0.407847	0.113554	1.3267	0.498518
ER+/HER2-	Upregulated	ENSG00000108518	3.59099	0.213728	0.0595177	1.15968	0.498518
ER+/HER2-	Upregulated	ENSG00000104408	3.59067	0.252052	0.0701964	1.1909	0.498518
ER+/HER2-	Upregulated	ENSG00000275004	3.58925	0.330814	0.092168	1.25772	0.498518
ER+/HER2-	Upregulated	ENSG00000104412	3.5875	0.256513	0.0715018	1.19459	0.498518
ER+/HER2-	Upregulated	ENSG00000131747	3.58642	0.618953	0.172582	1.53576	0.498518
ER+/HER2-	Upregulated	ENSG00000110492	3.58554	0.469683	0.130994	1.38481	0.498518
ER+/HER2-	Upregulated	ENSG00000100526	3.58445	0.47183	0.131632	1.38687	0.498518
ER+/HER2-	Upregulated	ENSG00000175463	3.58362	0.656957	0.183322	1.57675	0.498518
ER+/HER2-	Upregulated	ENSG00000172172	3.58117	0.306748	0.0856557	1.23692	0.650056
ER+/HER2-	Upregulated	ENSG00000107443	3.5811	0.259234	0.0723896	1.19684	0.650056
ER+/HER2-	Upregulated	ENSG00000088305	3.58095	0.354482	0.098991	1.27853	0.650056
ER+/HER2-	Upregulated	ENSG00000101150	3.57755	0.191878	0.053634	1.14225	0.650056
ER+/HER2-	Upregulated	ENSG00000090520	3.57665	0.173864	0.048611	1.12808	0.650056
ER+/HER2-	Upregulated	ENSG00000205927	3.57577	0.0655394	0.0183287	1.04648	0.650056
ER+/HER2-	Upregulated	ENSG00000148459	3.57431	0.25288	0.0707493	1.19158	0.650056
ER+/HER2-	Upregulated	ENSG00000145354	3.57122	0.219804	0.0615488	1.16458	0.650056
ER+/HER2-	Upregulated	ENSG00000132631	3.5701	0.0329209	0.00922129	1.02308	0.650056
ER+/HER2-	Upregulated	ENSG00000132471	3.56829	0.289855	0.0812309	1.22252	0.650056
ER+/HER2-	Upregulated	ENSG00000111640	3.56762	0.288024	0.080733	1.22097	0.650056
ER+/HER2-	Upregulated	ENSG00000134539	3.56731	0.535869	0.150216	1.44982	0.650056
ER+/HER2-	Upregulated	ENSG00000175305	3.56722	0.575158	0.161234	1.48984	0.650056
ER+/HER2-	Upregulated	ENSG00000163131	3.56613	0.483597	0.135608	1.39823	0.650056
ER+/HER2-	Upregulated	ENSG00000205903	3.56575	0.245644	0.06889	1.18562	0.650056
ER+/HER2-	Upregulated	ENSG00000011600	3.56476	0.422752	0.118592	1.34048	0.650056
ER+/HER2-	Upregulated	ENSG00000149781	3.56346	0.494439	0.138753	1.40877	0.650056
ER+/HER2-	Upregulated	ENSG00000180089	3.56079	0.371925	0.10445	1.29408	0.650056
ER+/HER2-	Upregulated	ENSG00000169020	3.56057	0.239206	0.067182	1.18034	0.650056
ER+/HER2-	Upregulated	ENSG00000101220	3.56052	0.430282	0.120848	1.3475	0.650056
ER+/HER2-	Upregulated	ENSG00000013275	3.55998	0.197014	0.0553415	1.14632	0.650056
ER+/HER2-	Upregulated	ENSG00000163950	3.55984	0.197857	0.0555801	1.14699	0.650056
ER+/HER2-	Upregulated	ENSG00000087365	3.55734	0.16478	0.0463211	1.121	0.650056
ER+/HER2-	Upregulated	ENSG00000117280	3.5573	0.339004	0.0952983	1.26488	0.650056
ER+/HER2-	Upregulated	ENSG00000104375	3.55636	0.2554	0.071815	1.19367	0.650056
ER+/HER2-	Upregulated	ENSG00000189091	3.55594	0.190988	0.0537095	1.14155	0.650056
ER+/HER2-	Upregulated	ENSG00000131351	3.55537	0.271221	0.0762849	1.20683	0.650056
ER+/HER2-	Upregulated	ENSG00000169684	3.55475	0.564507	0.158804	1.47888	0.650056
ER+/HER2-	Upregulated	ENSG00000196329	3.55468	0.457551	0.128718	1.37321	0.650056
ER+/HER2-	Upregulated	ENSG00000049768	3.55291	0.550293	0.154885	1.46438	0.650056
ER+/HER2-	Upregulated	ENSG00000172893	3.55269	0.410555	0.115562	1.3292	0.650056
ER+/HER2-	Upregulated	ENSG00000213719	3.55116	0.153228	0.0431487	1.11206	0.650056
ER+/HER2-	Upregulated	ENSG00000110324	3.54873	0.479974	0.135252	1.39472	0.650056
ER+/HER2-	Upregulated	ENSG00000134222	3.54739	0.314994	0.0887959	1.24401	0.650056
ER+/HER2-	Upregulated	ENSG00000140105	3.54696	0.322749	0.0909931	1.25071	0.650056
ER+/HER2-	Upregulated	ENSG00000041357	3.54656	0.182235	0.0513837	1.13464	0.650056
ER+/HER2-	Upregulated	ENSG00000148834	3.54304	0.195655	0.0552223	1.14524	0.650056
ER+/HER2-	Upregulated	ENSG00000109943	3.54272	0.550085	0.155272	1.46417	0.650056
ER+/HER2-	Upregulated	ENSG00000181418	3.54197	0.179186	0.0505894	1.13224	0.650056
ER+/HER2-	Upregulated	ENSG00000169607	3.54171	0.530994	0.149926	1.44492	0.650056
ER+/HER2-	Upregulated	ENSG00000101197	3.54159	0.400935	0.113208	1.32036	0.650056
ER+/HER2-	Upregulated	ENSG00000183831	3.53964	0.399718	0.112926	1.31925	0.650056
ER+/HER2-	Upregulated	ENSG00000141551	3.53921	0.194842	0.0550524	1.1446	0.650056
ER+/HER2-	Upregulated	ENSG00000097021	3.53858	0.440646	0.124526	1.35721	0.650056
ER+/HER2-	Upregulated	ENSG00000048162	3.53852	0.254157	0.0718256	1.19264	0.650056
ER+/HER2-	Upregulated	ENSG00000185651	3.53548	0.1523	0.0430778	1.11134	0.650056
ER+/HER2-	Upregulated	ENSG00000124140	3.53451	0.617591	0.174732	1.53431	0.650056
ER+/HER2-	Upregulated	ENSG00000239961	3.53441	0.631226	0.178594	1.54888	0.650056
ER+/HER2-	Upregulated	ENSG00000167393	3.53248	0.384651	0.10889	1.30554	0.650056
ER+/HER2-	Upregulated	ENSG00000143882	3.53106	0.599045	0.16965	1.51471	0.650056
ER+/HER2-	Upregulated	ENSG00000169679	3.52997	0.532868	0.150955	1.4468	0.650056
ER+/HER2-	Upregulated	ENSG00000173085	3.52714	0.23768	0.067386	1.17909	0.650056
ER+/HER2-	Upregulated	ENSG00000115267	3.52292	0.427616	0.121381	1.34501	0.650056
ER+/HER2-	Upregulated	ENSG00000159556	3.52237	0.161649	0.0458921	1.11856	0.650056
ER+/HER2-	Upregulated	ENSG00000132530	3.52226	0.501538	0.142391	1.41572	0.650056
ER+/HER2-	Upregulated	ENSG00000174871	3.52183	0.586754	0.166605	1.50186	0.650056
ER+/HER2-	Upregulated	ENSG00000167984	3.52174	0.492244	0.139773	1.40663	0.650056
ER+/HER2-	Upregulated	ENSG00000146859	3.52162	0.357758	0.101589	1.28143	0.650056
ER+/HER2-	Upregulated	ENSG00000056558	3.51832	0.456571	0.12977	1.37228	0.650056
ER+/HER2-	Upregulated	ENSG00000109576	3.51821	0.439035	0.12479	1.3557	0.650056
ER+/HER2-	Upregulated	ENSG00000124181	3.51791	0.238552	0.0678109	1.17981	0.650056
ER+/HER2-	Upregulated	ENSG00000072818	3.51588	0.534152	0.151926	1.44809	0.650056
ER+/HER2-	Upregulated	ENSG00000254521	3.51269	0.556051	0.158298	1.47024	0.650056
ER+/HER2-	Upregulated	ENSG00000108829	3.51131	0.256536	0.0730601	1.19461	0.650056
ER+/HER2-	Upregulated	ENSG00000137571	3.51051	0.295397	0.0841464	1.22722	0.650056
ER+/HER2-	Upregulated	ENSG00000144837	3.50866	0.574395	0.163708	1.48905	0.650056
ER+/HER2-	Upregulated	ENSG00000079215	3.50796	0.442707	0.126201	1.35915	0.650056
ER+/HER2-	Upregulated	ENSG00000071626	3.50709	0.201252	0.0573845	1.1497	0.650056
ER+/HER2-	Upregulated	ENSG00000167553	3.50644	0.236928	0.0675694	1.17848	0.650056
ER+/HER2-	Upregulated	ENSG00000165359	3.5061	0.379162	0.108143	1.30059	0.650056
ER+/HER2-	Upregulated	ENSG00000167491	3.50596	0.215695	0.0615224	1.16126	0.650056
ER+/HER2-	Upregulated	ENSG00000103043	3.50526	0.235955	0.0673147	1.17769	0.650056
ER+/HER2-	Upregulated	ENSG00000008513	3.50418	0.360515	0.102881	1.28388	0.650056
ER+/HER2-	Upregulated	ENSG00000121594	3.50346	0.601294	0.171629	1.51708	0.650056
ER+/HER2-	Upregulated	ENSG00000198286	3.50135	0.518792	0.148169	1.43275	0.650056
ER+/HER2-	Upregulated	ENSG00000258366	3.50113	0.327945	0.0936683	1.25522	0.650056
ER+/HER2-	Upregulated	ENSG00000126457	3.49839	0.272773	0.0779708	1.20813	0.650056
ER+/HER2-	Upregulated	ENSG00000076604	3.49786	0.335524	0.0959227	1.26184	0.650056
ER+/HER2-	Upregulated	ENSG00000134321	3.49712	0.638805	0.182666	1.55704	0.650056
ER+/HER2-	Upregulated	ENSG00000168995	3.49681	0.417141	0.119292	1.33528	0.650056
ER+/HER2-	Upregulated	ENSG00000102081	3.49681	0.201395	0.0575939	1.14981	0.650056
ER+/HER2-	Upregulated	ENSG00000167604	3.49598	0.374255	0.107053	1.29617	0.650056
ER+/HER2-	Upregulated	ENSG00000160124	3.49472	0.205611	0.0588347	1.15317	0.650056
ER+/HER2-	Upregulated	ENSG00000166965	3.49269	0.276848	0.0792651	1.21155	0.650056
ER+/HER2-	Upregulated	ENSG00000024526	3.49256	0.576928	0.165188	1.49167	0.650056
ER+/HER2-	Upregulated	ENSG00000108691	3.49194	0.63087	0.180665	1.5485	0.650056
ER+/HER2-	Upregulated	ENSG00000148734	3.49149	0.20696	0.0592756	1.15425	0.650056
ER+/HER2-	Upregulated	ENSG00000134602	3.49112	0.413085	0.118324	1.33153	0.650056
ER+/HER2-	Upregulated	ENSG00000174547	3.49073	0.237622	0.0680723	1.17905	0.650056
ER+/HER2-	Upregulated	ENSG00000138030	3.49052	0.392245	0.112374	1.31243	0.650056
ER+/HER2-	Upregulated	ENSG00000141076	3.48887	0.200711	0.0575288	1.14926	0.650056
ER+/HER2-	Upregulated	ENSG00000151948	3.48834	0.419711	0.120318	1.33766	0.650056
ER+/HER2-	Upregulated	ENSG00000239713	3.48815	0.438061	0.125586	1.35478	0.650056
ER+/HER2-	Upregulated	ENSG00000175634	3.48728	0.337295	0.0967214	1.26339	0.650056
ER+/HER2-	Upregulated	ENSG00000198700	3.48591	0.184166	0.0528315	1.13616	0.650056
ER+/HER2-	Upregulated	ENSG00000167862	3.48448	0.262117	0.0752241	1.19924	0.650056
ER+/HER2-	Upregulated	ENSG00000135119	3.48179	0.348429	0.100072	1.27317	0.650056
ER+/HER2-	Upregulated	ENSG00000151131	3.48091	0.338268	0.0971782	1.26424	0.650056
ER+/HER2-	Upregulated	ENSG00000144231	3.48029	0.158892	0.0456548	1.11643	0.650056
ER+/HER2-	Upregulated	ENSG00000113368	3.47907	0.407264	0.117061	1.32617	0.650056
ER+/HER2-	Upregulated	ENSG00000146109	3.47899	0.169425	0.0486995	1.12461	0.650056
ER+/HER2-	Upregulated	ENSG00000176749	3.47867	0.340569	0.0979019	1.26626	0.650056
ER+/HER2-	Upregulated	ENSG00000102034	3.47805	0.236552	0.0680128	1.17817	0.650056
ER+/HER2-	Upregulated	ENSG00000141577	3.47804	0.482714	0.138789	1.39737	0.650056
ER+/HER2-	Upregulated	ENSG00000065675	3.47781	0.559935	0.161002	1.4742	0.650056
ER+/HER2-	Upregulated	ENSG00000143297	3.47597	0.746037	0.214627	1.67718	0.650056
ER+/HER2-	Upregulated	ENSG00000106588	3.47339	0.182872	0.0526493	1.13514	0.650056
ER+/HER2-	Upregulated	ENSG00000108344	3.47233	0.247636	0.071317	1.18726	0.650056
ER+/HER2-	Upregulated	ENSG00000068079	3.47098	0.386601	0.111381	1.30731	0.650056
ER+/HER2-	Upregulated	ENSG00000185122	3.47092	0.37061	0.106776	1.2929	0.650056
ER+/HER2-	Upregulated	ENSG00000183153	3.47048	0.324194	0.0934146	1.25196	0.650056
ER+/HER2-	Upregulated	ENSG00000107140	3.4689	0.253189	0.0729883	1.19184	0.650056
ER+/HER2-	Upregulated	ENSG00000181830	3.46787	0.261565	0.0754252	1.19878	0.650056
ER+/HER2-	Upregulated	ENSG00000142583	3.46696	0.519413	0.149818	1.43337	0.650056
ER+/HER2-	Upregulated	ENSG00000015475	3.46319	0.239228	0.0690774	1.18036	0.650056
ER+/HER2-	Upregulated	ENSG00000105610	3.46303	0.188146	0.0543298	1.1393	0.650056
ER+/HER2-	Upregulated	ENSG00000101109	3.46184	0.221099	0.0638675	1.16562	0.650056
ER+/HER2-	Upregulated	ENSG00000163874	3.46094	0.385397	0.111356	1.30622	0.650056
ER+/HER2-	Upregulated	ENSG00000198049	3.46082	0.0522878	0.0151085	1.03691	0.650056
ER+/HER2-	Upregulated	ENSG00000075702	3.45963	0.499147	0.144277	1.41338	0.650056
ER+/HER2-	Upregulated	ENSG00000242574	3.4589	0.403245	0.116582	1.32248	0.650056
ER+/HER2-	Upregulated	ENSG00000187688	3.45827	0.391982	0.113346	1.31219	0.650056
ER+/HER2-	Upregulated	ENSG00000162390	3.45672	0.491014	0.142046	1.40543	0.650056
ER+/HER2-	Upregulated	ENSG00000165280	3.45657	0.145478	0.0420874	1.1061	0.650056
ER+/HER2-	Upregulated	ENSG00000122862	3.45657	0.457221	0.132276	1.3729	0.650056
ER+/HER2-	Upregulated	ENSG00000276043	3.45651	0.59537	0.172246	1.51086	0.650056
ER+/HER2-	Upregulated	ENSG00000091490	3.45257	0.473938	0.137271	1.3889	0.650056
ER+/HER2-	Upregulated	ENSG00000130725	3.45237	0.23196	0.0671886	1.17443	0.650056
ER+/HER2-	Upregulated	ENSG00000183624	3.45186	0.183309	0.0531043	1.13548	0.650056
ER+/HER2-	Upregulated	ENSG00000137168	3.45184	0.20805	0.0602721	1.15513	0.650056
ER+/HER2-	Upregulated	ENSG00000142669	3.45141	0.277541	0.0804138	1.21213	0.650056
ER+/HER2-	Upregulated	ENSG00000183305	3.45105	0.359333	0.104123	1.28283	0.650056
ER+/HER2-	Upregulated	ENSG00000167900	3.45059	0.533167	0.154515	1.4471	0.650056
ER+/HER2-	Upregulated	ENSG00000145649	3.4494	0.647799	0.1878	1.56678	0.650056
ER+/HER2-	Upregulated	ENSG00000138073	3.44925	0.20183	0.0585142	1.15016	0.650056
ER+/HER2-	Upregulated	ENSG00000196503	3.44773	0.570521	0.165477	1.48506	0.650056
ER+/HER2-	Upregulated	ENSG00000205045	3.4475	0.456118	0.132304	1.37185	0.650056
ER+/HER2-	Upregulated	ENSG00000167851	3.44598	0.365002	0.105921	1.28788	0.650056
ER+/HER2-	Upregulated	ENSG00000139636	3.44473	0.199471	0.057906	1.14828	0.650056
ER+/HER2-	Upregulated	ENSG00000147689	3.44374	0.603146	0.175143	1.51902	0.650056
ER+/HER2-	Upregulated	ENSG00000125885	3.44369	0.279061	0.0810354	1.2134	0.650056
ER+/HER2-	Upregulated	ENSG00000151725	3.44193	0.485487	0.141051	1.40006	0.650056
ER+/HER2-	Upregulated	ENSG00000028137	3.44061	0.420239	0.122141	1.33815	0.650056
ER+/HER2-	Upregulated	ENSG00000178896	3.44021	0.444234	0.12913	1.36059	0.650056
ER+/HER2-	Upregulated	ENSG00000115657	3.43953	0.339506	0.0987072	1.26532	0.650056
ER+/HER2-	Upregulated	ENSG00000184640	3.43794	0.337199	0.0980816	1.2633	0.650056
ER+/HER2-	Upregulated	ENSG00000023892	3.43701	0.32965	0.0959119	1.25671	0.650056
ER+/HER2-	Upregulated	ENSG00000258881	3.4365	0.112242	0.0326619	1.08091	0.650056
ER+/HER2-	Upregulated	ENSG00000241945	3.43606	0.22124	0.0643876	1.16574	0.650056
ER+/HER2-	Upregulated	ENSG00000160255	3.43449	0.482216	0.140404	1.39689	0.650056
ER+/HER2-	Upregulated	ENSG00000157456	3.43445	0.558896	0.162732	1.47314	0.650056
ER+/HER2-	Upregulated	ENSG00000104808	3.43323	0.519915	0.151436	1.43387	0.650056
ER+/HER2-	Upregulated	ENSG00000197122	3.4332	0.301189	0.0877285	1.23216	0.650056
ER+/HER2-	Upregulated	ENSG00000100075	3.43277	0.389957	0.113598	1.31035	0.650056
ER+/HER2-	Upregulated	ENSG00000110711	3.43075	0.324577	0.0946082	1.2523	0.650056
ER+/HER2-	Upregulated	ENSG00000170312	3.43071	0.491648	0.143308	1.40605	0.650056
ER+/HER2-	Upregulated	ENSG00000070761	3.43064	0.167205	0.0487389	1.12288	0.650056
ER+/HER2-	Upregulated	ENSG00000174808	3.43014	0.455804	0.132882	1.37155	0.650056
ER+/HER2-	Upregulated	ENSG00000186583	3.42527	0.196108	0.0572533	1.1456	0.650056
ER+/HER2-	Upregulated	ENSG00000117091	3.42495	0.553661	0.161655	1.46781	0.650056
ER+/HER2-	Upregulated	ENSG00000136943	3.42386	0.558473	0.163112	1.47271	0.650056
ER+/HER2-	Upregulated	ENSG00000108039	3.42341	0.164587	0.048077	1.12085	0.650056
ER+/HER2-	Upregulated	ENSG00000267796	3.42318	0.246331	0.0719597	1.18619	0.650056
ER+/HER2-	Upregulated	ENSG00000070915	3.42283	0.29383	0.0858442	1.22589	0.650056
ER+/HER2-	Upregulated	ENSG00000131748	3.42123	0.235203	0.0687482	1.17707	0.650056
ER+/HER2-	Upregulated	ENSG00000079263	3.42084	0.582482	0.170275	1.49742	0.650056
ER+/HER2-	Upregulated	ENSG00000004961	3.4206	0.149891	0.04382	1.10949	0.650056
ER+/HER2-	Upregulated	ENSG00000277150	3.41921	0.185161	0.0541531	1.13694	0.650056
ER+/HER2-	Upregulated	ENSG00000204257	3.4187	0.376833	0.110227	1.29849	0.650056
ER+/HER2-	Upregulated	ENSG00000106565	3.41858	0.436588	0.12771	1.3534	0.650056
ER+/HER2-	Upregulated	ENSG00000100162	3.41822	0.57839	0.169208	1.49318	0.650056
ER+/HER2-	Upregulated	ENSG00000204482	3.41678	0.393547	0.115181	1.31362	0.650056
ER+/HER2-	Upregulated	ENSG00000105122	3.41543	0.415578	0.121677	1.33383	0.650056
ER+/HER2-	Upregulated	ENSG00000167613	3.41425	0.444809	0.13028	1.36113	0.650056
ER+/HER2-	Upregulated	ENSG00000102144	3.41402	0.185702	0.0543939	1.13737	0.650056
ER+/HER2-	Upregulated	ENSG00000149657	3.41318	0.221968	0.0650326	1.16632	0.650056
ER+/HER2-	Upregulated	ENSG00000005961	3.41257	0.545946	0.159981	1.45998	0.650056
ER+/HER2-	Upregulated	ENSG00000204577	3.40893	0.53841	0.157941	1.45237	0.650056
ER+/HER2-	Upregulated	ENSG00000140995	3.40795	0.233464	0.0685058	1.17565	0.650056
ER+/HER2-	Upregulated	ENSG00000138160	3.40786	0.450099	0.132077	1.36613	0.650056
ER+/HER2-	Upregulated	ENSG00000153283	3.40781	0.650333	0.190836	1.56953	0.650056
ER+/HER2-	Upregulated	ENSG00000167461	3.40774	0.206624	0.0606336	1.15398	0.650056
ER+/HER2-	Upregulated	ENSG00000006118	3.40624	0.489847	0.143809	1.4043	0.650056
ER+/HER2-	Upregulated	ENSG00000140280	3.4053	0.352083	0.103393	1.2764	0.650056
ER+/HER2-	Upregulated	ENSG00000009790	3.4045	0.490287	0.144011	1.40472	0.650056
ER+/HER2-	Upregulated	ENSG00000161929	3.40311	0.434709	0.127738	1.35164	0.650056
ER+/HER2-	Upregulated	ENSG00000051523	3.40293	0.522963	0.15368	1.4369	0.650056
ER+/HER2-	Upregulated	ENSG00000171314	3.4028	0.147951	0.0434792	1.10799	0.650056
ER+/HER2-	Upregulated	ENSG00000184428	3.4013	0.284388	0.0836116	1.21789	0.650056
ER+/HER2-	Upregulated	ENSG00000106689	3.40106	0.330764	0.0972532	1.25768	0.650056
ER+/HER2-	Upregulated	ENSG00000160326	3.40029	0.505556	0.14868	1.41967	0.650056
ER+/HER2-	Upregulated	ENSG00000155629	3.39931	0.398628	0.117267	1.31825	0.650056
ER+/HER2-	Upregulated	ENSG00000146731	3.39774	0.17178	0.0505573	1.12645	0.650056
ER+/HER2-	Upregulated	ENSG00000130520	3.39772	0.422529	0.124357	1.34028	0.650056
ER+/HER2-	Upregulated	ENSG00000182628	3.3973	0.25473	0.0749803	1.19311	0.650056
ER+/HER2-	Upregulated	ENSG00000146112	3.39684	0.333508	0.098182	1.26007	0.650056
ER+/HER2-	Upregulated	ENSG00000177556	3.39672	0.233203	0.0686552	1.17544	0.650056
ER+/HER2-	Upregulated	ENSG00000146872	3.39616	0.222782	0.0655983	1.16698	0.650056
ER+/HER2-	Upregulated	ENSG00000088325	3.39464	0.542708	0.159872	1.4567	0.650056
ER+/HER2-	Upregulated	ENSG00000153767	3.39416	0.205093	0.0604253	1.15276	0.650056
ER+/HER2-	Upregulated	ENSG00000205022	3.39409	0.115189	0.0339382	1.08312	0.650056
ER+/HER2-	Upregulated	ENSG00000167941	3.39378	0.125312	0.0369241	1.09074	0.650056
ER+/HER2-	Upregulated	ENSG00000176890	3.39296	0.405259	0.119441	1.32433	0.650056
ER+/HER2-	Upregulated	ENSG00000101017	3.39278	0.344274	0.101472	1.26951	0.650056
ER+/HER2-	Upregulated	ENSG00000161542	3.39178	0.323353	0.0953343	1.25124	0.650056
ER+/HER2-	Upregulated	ENSG00000163156	3.39119	0.177566	0.0523608	1.13097	0.650056
ER+/HER2-	Upregulated	ENSG00000221947	3.39081	0.454418	0.134014	1.37023	0.650056
ER+/HER2-	Upregulated	ENSG00000070785	3.3907	0.16662	0.0491402	1.12243	0.650056
ER+/HER2-	Upregulated	ENSG00000148803	3.38991	0.464183	0.136931	1.37954	0.650056
ER+/HER2-	Upregulated	ENSG00000221983	3.38951	0.185185	0.0546347	1.13696	0.650056
ER+/HER2-	Upregulated	ENSG00000152455	3.38815	0.273939	0.0808522	1.2091	0.650056
ER+/HER2-	Upregulated	ENSG00000149636	3.38742	0.267641	0.0790102	1.20384	0.650056
ER+/HER2-	Upregulated	ENSG00000121570	3.38629	0.189618	0.055996	1.14046	0.650056
ER+/HER2-	Upregulated	ENSG00000146216	3.38628	0.302332	0.0892815	1.23314	0.650056
ER+/HER2-	Upregulated	ENSG00000132612	3.38482	0.193504	0.0571683	1.14354	0.650056
ER+/HER2-	Upregulated	ENSG00000154429	3.38367	0.2721	0.0804157	1.20756	0.650056
ER+/HER2-	Upregulated	ENSG00000102879	3.38321	0.549706	0.16248	1.46379	0.650056
ER+/HER2-	Upregulated	ENSG00000065911	3.38286	0.26906	0.0795363	1.20502	0.650056
ER+/HER2-	Upregulated	ENSG00000143674	3.38264	0.449176	0.132789	1.36526	0.650056
ER+/HER2-	Upregulated	ENSG00000185838	3.38251	0.534698	0.158077	1.44864	0.650056
ER+/HER2-	Upregulated	ENSG00000186517	3.38183	0.410933	0.121512	1.32955	0.650056
ER+/HER2-	Upregulated	ENSG00000138035	3.38175	0.218885	0.0647254	1.16383	0.650056
ER+/HER2-	Upregulated	ENSG00000137674	3.38106	0.193723	0.0572965	1.14371	0.650056
ER+/HER2-	Upregulated	ENSG00000100600	3.38068	0.303036	0.0896376	1.23374	0.650056
ER+/HER2-	Upregulated	ENSG00000179520	3.38059	0.264409	0.0782139	1.20114	0.650056
ER+/HER2-	Upregulated	ENSG00000176108	3.38058	0.226752	0.067075	1.1702	0.650056
ER+/HER2-	Upregulated	ENSG00000126353	3.3792	0.681343	0.201629	1.60363	0.650056
ER+/HER2-	Upregulated	ENSG00000163823	3.37899	0.469072	0.13882	1.38422	0.650056
ER+/HER2-	Upregulated	ENSG00000101361	3.37793	0.224468	0.0664514	1.16835	0.650056
ER+/HER2-	Upregulated	ENSG00000132661	3.3771	0.183632	0.0543755	1.13574	0.650056
ER+/HER2-	Upregulated	ENSG00000092010	3.37578	0.198138	0.058694	1.14722	0.650056
ER+/HER2-	Upregulated	ENSG00000182162	3.3755	0.436733	0.129383	1.35354	0.650056
ER+/HER2-	Upregulated	ENSG00000185745	3.37454	0.694856	0.205911	1.61872	0.650056
ER+/HER2-	Upregulated	ENSG00000174529	3.37427	0.220035	0.0652097	1.16476	0.650056
ER+/HER2-	Upregulated	ENSG00000132646	3.37398	0.274863	0.0814656	1.20988	0.650056
ER+/HER2-	Upregulated	ENSG00000124196	3.37331	0.24421	0.0723948	1.18444	0.650056
ER+/HER2-	Upregulated	ENSG00000173200	3.37324	0.52925	0.156897	1.44318	0.650056
ER+/HER2-	Upregulated	ENSG00000213347	3.37314	0.518131	0.153605	1.4321	0.650056
ER+/HER2-	Upregulated	ENSG00000164691	3.37288	0.46165	0.136871	1.37712	0.650056
ER+/HER2-	Upregulated	ENSG00000258986	3.37268	0.660594	0.195867	1.58073	0.650056
ER+/HER2-	Upregulated	ENSG00000160214	3.37219	0.250267	0.074215	1.18943	0.650056
ER+/HER2-	Upregulated	ENSG00000185803	3.37218	0.428899	0.127188	1.34621	0.650056
ER+/HER2-	Upregulated	ENSG00000081237	3.37163	0.489855	0.145287	1.4043	0.650056
ER+/HER2-	Upregulated	ENSG00000163882	3.3714	0.234794	0.0696428	1.17674	0.650056
ER+/HER2-	Upregulated	ENSG00000221823	3.37112	0.152813	0.04533	1.11173	0.650056
ER+/HER2-	Upregulated	ENSG00000109674	3.37048	0.542616	0.160991	1.45661	0.650056
ER+/HER2-	Upregulated	ENSG00000204356	3.36954	0.1606	0.0476623	1.11775	0.650056
ER+/HER2-	Upregulated	ENSG00000110665	3.36858	0.375026	0.111331	1.29686	0.650056
ER+/HER2-	Upregulated	ENSG00000066583	3.36816	0.442735	0.131447	1.35918	0.650056
ER+/HER2-	Upregulated	ENSG00000150753	3.36782	0.218127	0.0647681	1.16322	0.650056
ER+/HER2-	Upregulated	ENSG00000100029	3.3677	0.217197	0.0644941	1.16247	0.650056
ER+/HER2-	Upregulated	ENSG00000055044	3.36711	0.193187	0.0573747	1.14329	0.650056
ER+/HER2-	Upregulated	ENSG00000196743	3.36557	0.229727	0.0682579	1.17261	0.650056
ER+/HER2-	Upregulated	ENSG00000148773	3.36492	0.544569	0.161837	1.45858	0.650056
ER+/HER2-	Upregulated	ENSG00000170802	3.36448	0.276048	0.0820477	1.21087	0.650056
ER+/HER2-	Upregulated	ENSG00000129810	3.36428	0.562191	0.167106	1.47651	0.650056
ER+/HER2-	Upregulated	ENSG00000051825	3.3641	0.247921	0.0736961	1.18749	0.650056
ER+/HER2-	Upregulated	ENSG00000105202	3.36291	0.199373	0.0592859	1.1482	0.650056
ER+/HER2-	Upregulated	ENSG00000167083	3.36258	0.339759	0.101041	1.26555	0.650056
ER+/HER2-	Upregulated	ENSG00000272395	3.36058	0.0352876	0.0105004	1.02476	0.650056
ER+/HER2-	Upregulated	ENSG00000110148	3.35981	0.190798	0.0567882	1.14139	0.650056
ER+/HER2-	Upregulated	ENSG00000144852	3.35921	0.137313	0.0408766	1.09985	0.650056
ER+/HER2-	Upregulated	ENSG00000170075	3.35786	0.369635	0.11008	1.29203	0.650056
ER+/HER2-	Upregulated	ENSG00000235568	3.3577	0.4001	0.119159	1.3196	0.650056
ER+/HER2-	Upregulated	ENSG00000010610	3.35766	0.413355	0.123108	1.33178	0.650056
ER+/HER2-	Upregulated	ENSG00000111602	3.35753	0.324451	0.0966339	1.25219	0.650056
ER+/HER2-	Upregulated	ENSG00000179604	3.35533	0.268141	0.0799148	1.20425	0.650056
ER+/HER2-	Upregulated	ENSG00000143862	3.35453	0.212036	0.0632089	1.15832	0.650056
ER+/HER2-	Upregulated	ENSG00000111641	3.35406	0.226533	0.0675399	1.17002	0.650056
ER+/HER2-	Upregulated	ENSG00000187533	3.35331	0.15103	0.0450392	1.11036	0.650056
ER+/HER2-	Upregulated	ENSG00000197616	3.35197	0.0554629	0.0165464	1.03919	0.650056
ER+/HER2-	Upregulated	ENSG00000105639	3.35193	0.497547	0.148436	1.41181	0.650056
ER+/HER2-	Upregulated	ENSG00000156564	3.35005	0.353475	0.105513	1.27763	0.650056
ER+/HER2-	Upregulated	ENSG00000125449	3.34994	0.24173	0.0721594	1.18241	0.650056
ER+/HER2-	Upregulated	ENSG00000214827	3.3493	0.256171	0.076485	1.19431	0.650056
ER+/HER2-	Upregulated	ENSG00000172215	3.34828	0.581582	0.173696	1.49649	0.869178
ER+/HER2-	Upregulated	ENSG00000162676	3.34813	0.473752	0.141498	1.38872	0.869178
ER+/HER2-	Upregulated	ENSG00000213619	3.34489	0.141508	0.0423058	1.10306	0.869178
ER+/HER2-	Upregulated	ENSG00000176273	3.34446	0.346246	0.103528	1.27125	0.869178
ER+/HER2-	Upregulated	ENSG00000115687	3.34368	0.308785	0.092349	1.23866	0.869178
ER+/HER2-	Upregulated	ENSG00000241360	3.34324	0.256526	0.0767298	1.1946	0.869178
ER+/HER2-	Upregulated	ENSG00000119522	3.34308	0.164102	0.0490872	1.12047	0.869178
ER+/HER2-	Upregulated	ENSG00000082074	3.34242	0.433206	0.129609	1.35023	0.869178
ER+/HER2-	Upregulated	ENSG00000205250	3.34232	0.196025	0.0586496	1.14554	0.869178
ER+/HER2-	Upregulated	ENSG00000187116	3.34161	0.565402	0.169201	1.4798	0.869178
ER+/HER2-	Upregulated	ENSG00000102384	3.34104	0.485741	0.145386	1.4003	0.869178
ER+/HER2-	Upregulated	ENSG00000089639	3.34102	0.29373	0.0879162	1.22581	0.869178
ER+/HER2-	Upregulated	ENSG00000198712	3.33941	0.255962	0.0766488	1.19413	0.869178
ER+/HER2-	Upregulated	ENSG00000167633	3.33913	0.254283	0.0761525	1.19274	0.869178
ER+/HER2-	Upregulated	ENSG00000176390	3.33868	0.219587	0.0657708	1.1644	0.869178
ER+/HER2-	Upregulated	ENSG00000111445	3.33866	0.231763	0.0694181	1.17427	0.869178
ER+/HER2-	Upregulated	ENSG00000101152	3.33864	0.231979	0.0694829	1.17444	0.869178
ER+/HER2-	Upregulated	ENSG00000080986	3.338	0.485373	0.145408	1.39995	0.869178
ER+/HER2-	Upregulated	ENSG00000096746	3.33771	0.15864	0.0475296	1.11623	0.869178
ER+/HER2-	Upregulated	ENSG00000109084	3.33632	0.329814	0.0988556	1.25685	0.869178
ER+/HER2-	Upregulated	ENSG00000131143	3.33608	0.263908	0.0791072	1.20073	0.869178
ER+/HER2-	Upregulated	ENSG00000132481	3.33533	0.351946	0.10552	1.27628	0.869178
ER+/HER2-	Upregulated	ENSG00000171865	3.33521	0.135523	0.040634	1.09849	0.869178
ER+/HER2-	Upregulated	ENSG00000159210	3.33356	0.196488	0.0589423	1.14591	0.869178
ER+/HER2-	Upregulated	ENSG00000025770	3.33355	0.282495	0.0847429	1.2163	0.869178
ER+/HER2-	Upregulated	ENSG00000167550	3.33275	0.386405	0.115942	1.30713	0.869178
ER+/HER2-	Upregulated	ENSG00000152192	3.33157	0.0916802	0.0275186	1.06561	0.869178
ER+/HER2-	Upregulated	ENSG00000137404	3.331	0.26579	0.0797928	1.20229	0.869178
ER+/HER2-	Upregulated	ENSG00000159377	3.33084	0.194529	0.0584024	1.14435	0.869178
ER+/HER2-	Upregulated	ENSG00000175868	3.32915	0.288261	0.086587	1.22117	0.869178
ER+/HER2-	Upregulated	ENSG00000091482	3.32823	0.17445	0.0524151	1.12853	0.869178
ER+/HER2-	Upregulated	ENSG00000124357	3.32817	0.188596	0.0566664	1.13965	0.869178
ER+/HER2-	Upregulated	ENSG00000170027	3.3281	0.188881	0.0567534	1.13988	0.869178
ER+/HER2-	Upregulated	ENSG00000158457	3.32597	0.376187	0.113106	1.29791	0.869178
ER+/HER2-	Upregulated	ENSG00000108679	3.32445	0.411538	0.123791	1.3301	0.869178
ER+/HER2-	Upregulated	ENSG00000196735	3.32391	0.468404	0.14092	1.38358	0.869178
ER+/HER2-	Upregulated	ENSG00000156738	3.32255	0.822956	0.247688	1.76903	0.869178
ER+/HER2-	Upregulated	ENSG00000123975	3.32126	0.38346	0.115456	1.30447	0.869178
ER+/HER2-	Upregulated	ENSG00000269743	3.3203	0.213761	0.06438	1.15971	0.869178
ER+/HER2-	Upregulated	ENSG00000126787	3.31874	0.533335	0.160704	1.44727	0.869178
ER+/HER2-	Upregulated	ENSG00000104774	3.31775	0.285902	0.0861734	1.21917	0.869178
ER+/HER2-	Upregulated	ENSG00000124151	3.31703	0.225116	0.0678668	1.16887	0.869178
ER+/HER2-	Upregulated	ENSG00000204010	3.31702	0.368578	0.111117	1.29108	0.869178
ER+/HER2-	Upregulated	ENSG00000005022	3.31696	0.19732	0.0594884	1.14657	0.869178
ER+/HER2-	Upregulated	ENSG00000130294	3.31676	0.693307	0.209032	1.61699	0.869178
ER+/HER2-	Upregulated	ENSG00000176871	3.31632	0.16307	0.0491721	1.11967	0.869178
ER+/HER2-	Upregulated	ENSG00000162739	3.3163	0.630271	0.190052	1.54786	0.869178
ER+/HER2-	Upregulated	ENSG00000113088	3.31555	0.722114	0.217796	1.6496	0.869178
ER+/HER2-	Upregulated	ENSG00000128524	3.31551	0.231938	0.0699556	1.17441	0.869178
ER+/HER2-	Upregulated	ENSG00000130816	3.31545	0.213121	0.0642814	1.15919	0.869178
ER+/HER2-	Upregulated	ENSG00000198771	3.31499	0.342321	0.103265	1.26779	0.869178
ER+/HER2-	Upregulated	ENSG00000168754	3.31321	0.60261	0.181881	1.51846	0.869178
ER+/HER2-	Upregulated	ENSG00000247077	3.31299	0.246286	0.0743396	1.18615	0.869178
ER+/HER2-	Upregulated	ENSG00000176208	3.31265	0.324032	0.0978165	1.25182	0.869178
ER+/HER2-	Upregulated	ENSG00000006116	3.31255	0.0220566	0.0066585	1.01541	0.869178
ER+/HER2-	Upregulated	ENSG00000204564	3.31099	0.207038	0.0625305	1.15432	0.869178
ER+/HER2-	Upregulated	ENSG00000172005	3.30952	0.604076	0.182527	1.52001	0.869178
ER+/HER2-	Upregulated	ENSG00000176148	3.30928	0.180534	0.054554	1.1333	0.869178
ER+/HER2-	Upregulated	ENSG00000160683	3.30925	0.525107	0.158679	1.43904	0.869178
ER+/HER2-	Upregulated	ENSG00000136891	3.30921	0.171159	0.051722	1.12596	0.869178
ER+/HER2-	Upregulated	ENSG00000116819	3.30878	0.300415	0.0907932	1.2315	0.869178
ER+/HER2-	Upregulated	ENSG00000178562	3.30746	0.394574	0.119298	1.31455	0.869178
ER+/HER2-	Upregulated	ENSG00000196408	3.30525	0.436559	0.13208	1.35337	0.869178
ER+/HER2-	Upregulated	ENSG00000085999	3.30465	0.512912	0.155209	1.42693	0.869178
ER+/HER2-	Upregulated	ENSG00000065665	3.30316	0.302135	0.0914682	1.23297	0.869178
ER+/HER2-	Upregulated	ENSG00000173915	3.30251	0.193113	0.0584746	1.14323	0.869178
ER+/HER2-	Upregulated	ENSG00000129657	3.29986	0.235487	0.0713626	1.1773	0.869178
ER+/HER2-	Upregulated	ENSG00000156469	3.29962	0.274324	0.083138	1.20943	0.869178
ER+/HER2-	Upregulated	ENSG00000142544	3.29856	0.275046	0.0833835	1.21003	0.869178
ER+/HER2-	Upregulated	ENSG00000110934	3.29598	0.432278	0.131153	1.34936	0.869178
ER+/HER2-	Upregulated	ENSG00000106803	3.29559	0.161234	0.0489242	1.11824	0.869178
ER+/HER2-	Upregulated	ENSG00000118640	3.29539	0.209599	0.0636038	1.15637	0.869178
ER+/HER2-	Upregulated	ENSG00000227234	3.29518	0.51453	0.156146	1.42853	0.869178
ER+/HER2-	Upregulated	ENSG00000143476	3.29258	0.490408	0.148943	1.40484	0.869178
ER+/HER2-	Upregulated	ENSG00000142409	3.29256	0.318035	0.0965922	1.24663	0.869178
ER+/HER2-	Upregulated	ENSG00000164934	3.2921	0.273519	0.0830836	1.20875	0.869178
ER+/HER2-	Upregulated	ENSG00000155307	3.29149	0.399429	0.121352	1.31899	0.869178
ER+/HER2-	Upregulated	ENSG00000158869	3.2908	0.369974	0.112427	1.29233	0.869178
ER+/HER2-	Upregulated	ENSG00000103051	3.2887	0.179902	0.0547032	1.13281	0.869178
ER+/HER2-	Upregulated	ENSG00000180901	3.28869	0.177087	0.0538473	1.1306	0.869178
ER+/HER2-	Upregulated	ENSG00000179921	3.28807	0.440621	0.134006	1.35719	0.869178
ER+/HER2-	Upregulated	ENSG00000180879	3.28774	0.30396	0.0924527	1.23453	0.869178
ER+/HER2-	Upregulated	ENSG00000164104	3.28765	0.338333	0.10291	1.2643	0.869178
ER+/HER2-	Upregulated	ENSG00000167173	3.28694	0.30333	0.0922833	1.23399	0.869178
ER+/HER2-	Upregulated	ENSG00000146918	3.28582	0.268087	0.081589	1.20421	0.869178
ER+/HER2-	Upregulated	ENSG00000141452	3.28557	0.156517	0.0476377	1.11459	0.869178
ER+/HER2-	Upregulated	ENSG00000111339	3.28488	0.51557	0.156953	1.42956	0.869178
ER+/HER2-	Upregulated	ENSG00000198681	3.28366	0.621421	0.189246	1.53839	0.869178
ER+/HER2-	Upregulated	ENSG00000182010	3.28087	0.388979	0.11856	1.30947	0.869178
ER+/HER2-	Upregulated	ENSG00000128322	3.28054	0.659323	0.20098	1.57934	0.869178
ER+/HER2-	Upregulated	ENSG00000069998	3.27993	0.267078	0.081428	1.20337	0.869178
ER+/HER2-	Upregulated	ENSG00000115607	3.27983	0.46876	0.142922	1.38392	0.869178
ER+/HER2-	Upregulated	ENSG00000105369	3.2798	0.805122	0.245479	1.74729	0.869178
ER+/HER2-	Upregulated	ENSG00000141506	3.27867	0.34977	0.10668	1.27436	0.869178
ER+/HER2-	Upregulated	ENSG00000262919	3.27785	0.195711	0.0597071	1.14529	0.869178
ER+/HER2-	Upregulated	ENSG00000168259	3.2771	0.152552	0.0465511	1.11153	0.869178
ER+/HER2-	Upregulated	ENSG00000183856	3.27661	0.530816	0.162002	1.44475	0.869178
ER+/HER2-	Upregulated	ENSG00000141560	3.27639	0.271783	0.082952	1.2073	0.869178
ER+/HER2-	Upregulated	ENSG00000025708	3.27604	0.446001	0.13614	1.36226	0.869178
ER+/HER2-	Upregulated	ENSG00000213397	3.27444	0.297063	0.0907217	1.22864	0.869178
ER+/HER2-	Upregulated	ENSG00000180096	3.27233	0.484541	0.148073	1.39914	0.869178
ER+/HER2-	Upregulated	ENSG00000164483	3.27181	0.590605	0.180513	1.50588	0.869178
ER+/HER2-	Upregulated	ENSG00000081985	3.27131	0.62598	0.191355	1.54326	0.869178
ER+/HER2-	Upregulated	ENSG00000168453	3.27036	0.524515	0.160385	1.43845	0.869178
ER+/HER2-	Upregulated	ENSG00000234278	3.27016	0.0118772	0.003632	1.00827	0.869178
ER+/HER2-	Upregulated	ENSG00000135838	3.27003	0.387482	0.118495	1.30811	0.869178
ER+/HER2-	Upregulated	ENSG00000166411	3.26984	0.183194	0.0560252	1.13539	0.869178
ER+/HER2-	Upregulated	ENSG00000154342	3.26939	0.260616	0.0797139	1.19799	0.869178
ER+/HER2-	Upregulated	ENSG00000092853	3.26827	0.485009	0.148399	1.39959	0.869178
ER+/HER2-	Upregulated	ENSG00000204574	3.26527	0.149231	0.0457024	1.10898	0.869178
ER+/HER2-	Upregulated	ENSG00000163219	3.2651	0.352055	0.107824	1.27638	0.869178
ER+/HER2-	Upregulated	ENSG00000112118	3.26464	0.183436	0.0561888	1.13559	0.869178
ER+/HER2-	Upregulated	ENSG00000030582	3.26399	0.32559	0.0997523	1.25318	0.869178
ER+/HER2-	Upregulated	ENSG00000140379	3.26233	0.609391	0.186796	1.52562	0.869178
ER+/HER2-	Upregulated	ENSG00000268089	3.262	0.330631	0.101358	1.25756	0.869178
ER+/HER2-	Upregulated	ENSG00000019582	3.26127	0.396549	0.121593	1.31636	0.869178
ER+/HER2-	Upregulated	ENSG00000198574	3.26057	0.339915	0.10425	1.26568	0.869178
ER+/HER2-	Upregulated	ENSG00000101160	3.25839	0.262344	0.0805134	1.19943	0.869178
ER+/HER2-	Upregulated	ENSG00000002933	3.2572	0.473172	0.145269	1.38816	0.869178
ER+/HER2-	Upregulated	ENSG00000106013	3.25662	0.289079	0.0887667	1.22186	0.869178
ER+/HER2-	Upregulated	ENSG00000143321	3.25586	0.195483	0.0600405	1.14511	0.869178
ER+/HER2-	Upregulated	ENSG00000268940	3.25462	0.143972	0.0442361	1.10494	0.869178
ER+/HER2-	Upregulated	ENSG00000125458	3.2546	0.277518	0.0852695	1.21211	0.869178
ER+/HER2-	Upregulated	ENSG00000113722	3.25296	0.331224	0.101823	1.25808	0.869178
ER+/HER2-	Upregulated	ENSG00000156802	3.25061	0.424955	0.130731	1.34253	0.869178
ER+/HER2-	Upregulated	ENSG00000165283	3.24918	0.172577	0.0531141	1.12707	0.869178
ER+/HER2-	Upregulated	ENSG00000104093	3.24779	0.304342	0.0937074	1.23486	0.869178
ER+/HER2-	Upregulated	ENSG00000117650	3.24596	0.575967	0.177441	1.49068	0.869178
ER+/HER2-	Upregulated	ENSG00000181924	3.24565	0.265014	0.0816521	1.20165	0.869178
ER+/HER2-	Upregulated	ENSG00000181991	3.24508	0.177951	0.0548371	1.13128	0.869178
ER+/HER2-	Upregulated	ENSG00000175489	3.24391	0.400013	0.123312	1.31952	0.869178
ER+/HER2-	Upregulated	ENSG00000178381	3.24305	0.210461	0.0648962	1.15706	0.869178
ER+/HER2-	Upregulated	ENSG00000204592	3.24273	0.319796	0.0986196	1.24815	0.869178
ER+/HER2-	Upregulated	ENSG00000277856	3.24168	0.887994	0.27393	1.8506	0.869178
ER+/HER2-	Upregulated	ENSG00000002726	3.24114	0.573185	0.176847	1.4878	0.869178
ER+/HER2-	Upregulated	ENSG00000126878	3.24089	0.510525	0.157526	1.42457	0.869178
ER+/HER2-	Upregulated	ENSG00000204397	3.24008	0.362265	0.111807	1.28544	0.869178
ER+/HER2-	Upregulated	ENSG00000225663	3.23935	0.390781	0.120636	1.3111	0.869178
ER+/HER2-	Upregulated	ENSG00000134308	3.23698	0.171778	0.0530674	1.12645	0.869178
ER+/HER2-	Upregulated	ENSG00000144021	3.23462	0.125686	0.0388566	1.09103	0.869178
ER+/HER2-	Upregulated	ENSG00000163207	3.23315	0.321568	0.0994597	1.24969	0.869178
ER+/HER2-	Upregulated	ENSG00000159958	3.23166	0.501135	0.155071	1.41533	0.869178
ER+/HER2-	Upregulated	ENSG00000182712	3.2295	0.155947	0.0482882	1.11415	0.869178
ER+/HER2-	Upregulated	ENSG00000149136	3.22714	0.151145	0.0468356	1.11045	0.869178
ER+/HER2-	Upregulated	ENSG00000139974	3.22689	0.231127	0.0716255	1.17375	0.869178
ER+/HER2-	Upregulated	ENSG00000185339	3.22654	0.32699	0.101344	1.25439	0.869178
ER+/HER2-	Upregulated	ENSG00000182195	3.22649	0.353913	0.10969	1.27802	0.869178
ER+/HER2-	Upregulated	ENSG00000228836	3.22445	0.191303	0.0593287	1.14179	0.869178
ER+/HER2-	Upregulated	ENSG00000174945	3.22356	0.674114	0.209121	1.59562	0.869178
ER+/HER2-	Upregulated	ENSG00000133740	3.22329	0.34705	0.107669	1.27196	0.869178
ER+/HER2-	Upregulated	ENSG00000128218	3.222	0.729585	0.226439	1.65816	0.869178
ER+/HER2-	Upregulated	ENSG00000165949	3.21979	0.607611	0.188711	1.52373	0.869178
ER+/HER2-	Upregulated	ENSG00000062822	3.21975	0.390733	0.121355	1.31106	0.869178
ER+/HER2-	Upregulated	ENSG00000124702	3.21962	0.148455	0.0461095	1.10838	0.869178
ER+/HER2-	Upregulated	ENSG00000100056	3.21959	0.241965	0.075154	1.1826	0.869178
ER+/HER2-	Upregulated	ENSG00000179041	3.2188	0.297095	0.0922998	1.22867	0.869178
ER+/HER2-	Upregulated	ENSG00000137731	3.21856	0.542433	0.168533	1.45643	0.869178
ER+/HER2-	Upregulated	ENSG00000174946	3.21658	0.595805	0.185229	1.51132	0.869178
ER+/HER2-	Upregulated	ENSG00000116863	3.21586	0.189037	0.0587825	1.14	0.869178
ER+/HER2-	Upregulated	ENSG00000178623	3.21475	0.383343	0.119245	1.30436	0.869178
ER+/HER2-	Upregulated	ENSG00000105058	3.21444	0.132567	0.0412413	1.09624	0.869178
ER+/HER2-	Upregulated	ENSG00000183145	3.21349	0.576112	0.179279	1.49083	0.869178
ER+/HER2-	Upregulated	ENSG00000174371	3.21279	0.534856	0.166477	1.4488	0.869178
ER+/HER2-	Upregulated	ENSG00000083457	3.21215	0.279975	0.0871613	1.21417	0.869178
ER+/HER2-	Upregulated	ENSG00000102898	3.21095	0.201455	0.0627398	1.14986	0.869178
ER+/HER2-	Upregulated	ENSG00000188483	3.21089	0.364317	0.113463	1.28727	0.869178
ER+/HER2-	Upregulated	ENSG00000013306	3.21068	0.328204	0.102223	1.25545	0.869178
ER+/HER2-	Upregulated	ENSG00000077713	3.21052	0.2044	0.0636657	1.15221	0.869178
ER+/HER2-	Upregulated	ENSG00000171848	3.20935	0.534563	0.166564	1.4485	0.869178
ER+/HER2-	Upregulated	ENSG00000132704	3.20909	0.483814	0.150764	1.39844	0.869178
ER+/HER2-	Upregulated	ENSG00000180549	3.20764	0.437165	0.136289	1.35394	0.869178
ER+/HER2-	Upregulated	ENSG00000073350	3.20757	0.499197	0.155631	1.41343	0.869178
ER+/HER2-	Upregulated	ENSG00000163424	3.20738	0.0631445	0.0196873	1.04474	0.869178
ER+/HER2-	Upregulated	ENSG00000172432	3.2062	0.170905	0.0533047	1.12576	0.869178
ER+/HER2-	Upregulated	ENSG00000173457	3.20502	0.304498	0.0950068	1.23499	0.869178
ER+/HER2-	Upregulated	ENSG00000131165	3.20246	0.291945	0.0911626	1.22429	0.869178
ER+/HER2-	Upregulated	ENSG00000156219	3.20107	0.435653	0.136096	1.35252	0.869178
ER+/HER2-	Upregulated	ENSG00000198930	3.20104	0.449469	0.140413	1.36554	0.869178
ER+/HER2-	Upregulated	ENSG00000060491	3.20061	0.280272	0.0875684	1.21442	0.869178
ER+/HER2-	Upregulated	ENSG00000169045	3.19805	0.216688	0.0677565	1.16206	0.869178
ER+/HER2-	Upregulated	ENSG00000137265	3.19662	0.565907	0.177033	1.48032	0.869178
ER+/HER2-	Upregulated	ENSG00000112984	3.19662	0.516437	0.161557	1.43042	0.869178
ER+/HER2-	Upregulated	ENSG00000040275	3.19522	0.208813	0.0653516	1.15574	0.869178
ER+/HER2-	Upregulated	ENSG00000110077	3.19505	0.324628	0.101603	1.25234	0.869178
ER+/HER2-	Upregulated	ENSG00000156467	3.19475	0.264343	0.082743	1.20109	0.869178
ER+/HER2-	Upregulated	ENSG00000177575	3.19443	0.505946	0.158384	1.42005	0.869178
ER+/HER2-	Upregulated	ENSG00000262406	3.19325	0.873588	0.273573	1.83221	0.869178
ER+/HER2-	Upregulated	ENSG00000129538	3.19268	0.424363	0.132917	1.34198	0.869178
ER+/HER2-	Upregulated	ENSG00000141664	3.19244	0.20249	0.0634279	1.15068	0.869178
ER+/HER2-	Upregulated	ENSG00000103995	3.18975	0.270463	0.0847913	1.20619	0.869178
ER+/HER2-	Upregulated	ENSG00000115541	3.18924	0.234275	0.0734582	1.17632	0.869178
ER+/HER2-	Upregulated	ENSG00000128050	3.18849	0.26045	0.0816845	1.19785	0.869178
ER+/HER2-	Upregulated	ENSG00000132432	3.1872	0.254036	0.079705	1.19254	0.869178
ER+/HER2-	Upregulated	ENSG00000125995	3.18702	0.335877	0.105389	1.26214	0.869178
ER+/HER2-	Upregulated	ENSG00000110079	3.18642	0.432485	0.135728	1.34956	0.869178
ER+/HER2-	Upregulated	ENSG00000172315	3.1862	0.180384	0.056614	1.13319	0.869178
ER+/HER2-	Upregulated	ENSG00000213420	3.18607	0.391774	0.122965	1.31201	0.869178
ER+/HER2-	Upregulated	ENSG00000125245	3.18567	0.526127	0.165154	1.44006	0.869178
ER+/HER2-	Upregulated	ENSG00000066697	3.1852	0.222619	0.0698917	1.16685	0.869178
ER+/HER2-	Upregulated	ENSG00000135940	3.18478	0.167071	0.0524593	1.12278	0.869178
ER+/HER2-	Upregulated	ENSG00000160113	3.18438	0.314506	0.0987653	1.24359	0.869178
ER+/HER2-	Upregulated	ENSG00000113460	3.18421	0.182306	0.057253	1.1347	0.869178
ER+/HER2-	Upregulated	ENSG00000164167	3.18388	0.190266	0.0597593	1.14097	0.869178
ER+/HER2-	Upregulated	ENSG00000130827	3.18221	0.347527	0.109209	1.27238	0.869178
ER+/HER2-	Upregulated	ENSG00000160200	3.18166	0.712323	0.223884	1.63844	0.869178
ER+/HER2-	Upregulated	ENSG00000124226	3.18084	0.182145	0.0572631	1.13457	0.869178
ER+/HER2-	Upregulated	ENSG00000133316	3.1807	0.228304	0.0717778	1.17146	0.869178
ER+/HER2-	Upregulated	ENSG00000163283	3.17487	0.0254243	0.00800798	1.01778	0.869178
ER+/HER2-	Upregulated	ENSG00000070756	3.17434	0.245997	0.0774954	1.18591	0.869178
ER+/HER2-	Upregulated	ENSG00000274183	3.17425	0.118077	0.0371985	1.08529	0.869178
ER+/HER2-	Upregulated	ENSG00000136250	3.17417	0.427702	0.134744	1.34509	0.869178
ER+/HER2-	Upregulated	ENSG00000173557	3.1731	0.544221	0.171511	1.45823	0.869178
ER+/HER2-	Upregulated	ENSG00000138074	3.17248	0.325235	0.102518	1.25287	0.869178
ER+/HER2-	Upregulated	ENSG00000179583	3.17219	0.387443	0.122138	1.30807	0.869178
ER+/HER2-	Upregulated	ENSG00000173193	3.17141	0.314124	0.0990486	1.24326	0.869178
ER+/HER2-	Upregulated	ENSG00000100385	3.17099	0.554903	0.174994	1.46907	0.869178
ER+/HER2-	Upregulated	ENSG00000132964	3.17036	0.205939	0.0649577	1.15344	0.869178
ER+/HER2-	Upregulated	ENSG00000196814	3.1701	0.216215	0.0682045	1.16168	0.869178
ER+/HER2-	Upregulated	ENSG00000104870	3.16856	0.300876	0.0949568	1.23189	0.869178
ER+/HER2-	Upregulated	ENSG00000121797	3.16754	0.333852	0.105398	1.26037	0.869178
ER+/HER2-	Upregulated	ENSG00000234745	3.16579	0.400096	0.126381	1.3196	0.869178
ER+/HER2-	Upregulated	ENSG00000197451	3.16532	0.174669	0.0551823	1.12871	0.869178
ER+/HER2-	Upregulated	ENSG00000105668	3.16475	0.723954	0.228756	1.6517	0.869178
ER+/HER2-	Upregulated	ENSG00000109685	3.16314	0.222216	0.0702517	1.16652	0.869178
ER+/HER2-	Upregulated	ENSG00000050730	3.16213	0.441637	0.139664	1.35814	0.869178
ER+/HER2-	Upregulated	ENSG00000162511	3.16211	0.370758	0.11725	1.29303	0.869178
ER+/HER2-	Upregulated	ENSG00000163508	3.16157	0.594341	0.187989	1.50978	0.869178
ER+/HER2-	Upregulated	ENSG00000166845	3.16054	0.338558	0.10712	1.26449	0.869178
ER+/HER2-	Upregulated	ENSG00000067191	3.16023	0.309124	0.0978169	1.23896	0.869178
ER+/HER2-	Upregulated	ENSG00000183484	3.16014	0.438239	0.138677	1.35495	0.869178
ER+/HER2-	Upregulated	ENSG00000125971	3.15804	0.208566	0.066043	1.15554	0.869178
ER+/HER2-	Upregulated	ENSG00000112033	3.15773	0.24771	0.0784457	1.18732	0.869178
ER+/HER2-	Upregulated	ENSG00000164620	3.15692	0.440984	0.139688	1.35753	0.869178
ER+/HER2-	Upregulated	ENSG00000160606	3.15657	0.36622	0.116018	1.28897	0.869178
ER+/HER2-	Upregulated	ENSG00000173039	3.15642	0.167842	0.0531746	1.12338	0.869178
ER+/HER2-	Upregulated	ENSG00000112414	3.15497	0.506843	0.160649	1.42094	0.869178
ER+/HER2-	Upregulated	ENSG00000108771	3.15387	0.303721	0.0963009	1.23432	0.869178
ER+/HER2-	Upregulated	ENSG00000269095	3.15348	0.351682	0.111522	1.27605	0.869178
ER+/HER2-	Upregulated	ENSG00000174448	3.15322	0.173919	0.055156	1.12812	0.869178
ER+/HER2-	Upregulated	ENSG00000231192	3.15135	0.00222962	0.000707513	1.00155	0.869178
ER+/HER2-	Upregulated	ENSG00000092929	3.15116	0.467077	0.148224	1.38231	0.869178
ER+/HER2-	Upregulated	ENSG00000160973	3.15066	0.324265	0.10292	1.25203	0.869178
ER+/HER2-	Upregulated	ENSG00000112742	3.14946	0.423912	0.134598	1.34156	0.869178
ER+/HER2-	Upregulated	ENSG00000226650	3.14926	0.0882768	0.028031	1.0631	0.869178
ER+/HER2-	Upregulated	ENSG00000124532	3.14892	0.163572	0.0519454	1.12006	0.869178
ER+/HER2-	Upregulated	ENSG00000215440	3.14861	0.338206	0.107414	1.26418	0.869178
ER+/HER2-	Upregulated	ENSG00000071539	3.14852	0.431614	0.137085	1.34874	0.869178
ER+/HER2-	Upregulated	ENSG00000173020	3.14832	0.285878	0.0908034	1.21915	0.869178
ER+/HER2-	Upregulated	ENSG00000100949	3.14807	0.237656	0.0754927	1.17908	0.869178
ER+/HER2-	Upregulated	ENSG00000168653	3.14509	0.166075	0.0528047	1.122	0.869178
ER+/HER2-	Upregulated	ENSG00000184575	3.14398	0.193967	0.0616945	1.1439	0.869178
ER+/HER2-	Upregulated	ENSG00000173653	3.14253	0.265432	0.0844643	1.202	0.869178
ER+/HER2-	Upregulated	ENSG00000101457	3.14222	0.187755	0.0597525	1.13899	0.869178
ER+/HER2-	Upregulated	ENSG00000116679	3.14205	0.183642	0.0584466	1.13575	0.869178
ER+/HER2-	Upregulated	ENSG00000182652	3.1418	0.00470935	0.00149893	1.00327	0.869178
ER+/HER2-	Upregulated	ENSG00000206503	3.14139	0.395951	0.126043	1.31581	0.869178
ER+/HER2-	Upregulated	ENSG00000142512	3.14051	0.405307	0.129058	1.32437	0.869178
ER+/HER2-	Upregulated	ENSG00000113356	3.14031	0.335343	0.106787	1.26168	0.869178
ER+/HER2-	Upregulated	ENSG00000118162	3.14022	0.268186	0.0854037	1.20429	0.869178
ER+/HER2-	Upregulated	ENSG00000254709	3.14004	0.955375	0.304256	1.93908	0.869178
ER+/HER2-	Upregulated	ENSG00000069345	3.13993	0.179729	0.0572399	1.13267	0.869178
ER+/HER2-	Upregulated	ENSG00000198062	3.13719	0.0904569	0.0288337	1.06471	0.869178
ER+/HER2-	Upregulated	ENSG00000163564	3.1368	0.586092	0.186844	1.50117	0.869178
ER+/HER2-	Upregulated	ENSG00000005381	3.13576	0.248115	0.0791244	1.18765	0.869178
ER+/HER2-	Upregulated	ENSG00000167302	3.13461	0.297026	0.0947569	1.22861	0.869178
ER+/HER2-	Upregulated	ENSG00000109854	3.13444	0.299997	0.0957097	1.23114	0.869178
ER+/HER2-	Upregulated	ENSG00000221867	3.13435	0.540919	0.172578	1.4549	0.869178
ER+/HER2-	Upregulated	ENSG00000196092	3.13217	0.566215	0.180774	1.48063	0.869178
ER+/HER2-	Upregulated	ENSG00000087152	3.13148	0.172056	0.0549439	1.12666	0.869178
ER+/HER2-	Upregulated	ENSG00000132541	3.13104	0.272658	0.0870822	1.20803	0.869178
ER+/HER2-	Upregulated	ENSG00000074370	3.13015	0.475307	0.151848	1.39021	0.869178
ER+/HER2-	Upregulated	ENSG00000112312	3.12911	0.284225	0.0908325	1.21776	1.23095
ER+/HER2-	Upregulated	ENSG00000105618	3.12881	0.191989	0.0613616	1.14234	1.23095
ER+/HER2-	Upregulated	ENSG00000141391	3.12849	0.305029	0.0975003	1.23544	1.23095
ER+/HER2-	Upregulated	ENSG00000136485	3.12722	0.193988	0.062032	1.14392	1.23095
ER+/HER2-	Upregulated	ENSG00000111716	3.12689	0.362589	0.115958	1.28573	1.23095
ER+/HER2-	Upregulated	ENSG00000066279	3.12466	0.513564	0.164358	1.42757	1.23095
ER+/HER2-	Upregulated	ENSG00000162747	3.1225	0.479254	0.153484	1.39402	1.23095
ER+/HER2-	Upregulated	ENSG00000105185	3.12173	0.192906	0.0617946	1.14306	1.23095
ER+/HER2-	Upregulated	ENSG00000169446	3.12173	0.165878	0.0531365	1.12185	1.23095
ER+/HER2-	Upregulated	ENSG00000117592	3.12057	0.173804	0.055696	1.12803	1.23095
ER+/HER2-	Upregulated	ENSG00000131015	3.1205	0.40186	0.128781	1.32121	1.23095
ER+/HER2-	Upregulated	ENSG00000167077	3.12013	0.489721	0.156955	1.40417	1.23095
ER+/HER2-	Upregulated	ENSG00000260325	3.11976	0.198521	0.0636333	1.14752	1.23095
ER+/HER2-	Upregulated	ENSG00000125977	3.11945	0.158605	0.0508441	1.11621	1.23095
ER+/HER2-	Upregulated	ENSG00000263528	3.11811	0.297429	0.0953876	1.22895	1.23095
ER+/HER2-	Upregulated	ENSG00000274791	3.11782	0.203317	0.0652112	1.15134	1.23095
ER+/HER2-	Upregulated	ENSG00000123119	3.11622	0.550315	0.176597	1.46441	1.23095
ER+/HER2-	Upregulated	ENSG00000142959	3.11452	0.290772	0.0933599	1.22329	1.23095
ER+/HER2-	Upregulated	ENSG00000198841	3.11325	0.126872	0.0407523	1.09192	1.23095
ER+/HER2-	Upregulated	ENSG00000105258	3.10968	0.22174	0.0713063	1.16614	1.23095
ER+/HER2-	Upregulated	ENSG00000112941	3.10857	0.15591	0.050155	1.11412	1.23095
ER+/HER2-	Upregulated	ENSG00000162891	3.10806	1.00766	0.324208	2.01064	1.23095
ER+/HER2-	Upregulated	ENSG00000170881	3.10708	0.211693	0.0681323	1.15805	1.23095
ER+/HER2-	Upregulated	ENSG00000184752	3.10661	0.14861	0.0478368	1.1085	1.23095
ER+/HER2-	Upregulated	ENSG00000130204	3.10531	0.259475	0.0835587	1.19704	1.23095
ER+/HER2-	Upregulated	ENSG00000165629	3.10395	0.165984	0.053475	1.12193	1.23095
ER+/HER2-	Upregulated	ENSG00000110536	3.10385	0.157379	0.0507044	1.11526	1.23095
ER+/HER2-	Upregulated	ENSG00000187605	3.10238	0.200033	0.0644772	1.14872	1.23095
ER+/HER2-	Upregulated	ENSG00000167207	3.10174	0.45862	0.147859	1.37423	1.23095
ER+/HER2-	Upregulated	ENSG00000237541	3.10127	0.568326	0.183256	1.4828	1.23095
ER+/HER2-	Upregulated	ENSG00000145912	3.10069	0.221128	0.0713156	1.16564	1.23095
ER+/HER2-	Upregulated	ENSG00000269526	3.0997	0.216582	0.0698717	1.16198	1.23095
ER+/HER2-	Upregulated	ENSG00000167264	3.09899	0.195733	0.0631603	1.14531	1.23095
ER+/HER2-	Upregulated	ENSG00000182473	3.09838	0.179357	0.0578874	1.13238	1.23095
ER+/HER2-	Upregulated	ENSG00000062598	3.09822	0.165412	0.0533895	1.12149	1.23095
ER+/HER2-	Upregulated	ENSG00000166535	3.09551	0.430837	0.139181	1.34802	1.23095
ER+/HER2-	Upregulated	ENSG00000164112	3.0949	0.192687	0.0622595	1.14289	1.23095
ER+/HER2-	Upregulated	ENSG00000130303	3.09362	0.472093	0.152602	1.38712	1.23095
ER+/HER2-	Upregulated	ENSG00000169031	3.0923	0.240514	0.0777785	1.18141	1.23095
ER+/HER2-	Upregulated	ENSG00000138964	3.09089	0.382173	0.123645	1.3033	1.23095
ER+/HER2-	Upregulated	ENSG00000147804	3.09062	0.485118	0.156964	1.3997	1.23095
ER+/HER2-	Upregulated	ENSG00000213512	3.09059	0.346118	0.111991	1.27114	1.23095
ER+/HER2-	Upregulated	ENSG00000011426	3.09049	0.487772	0.15783	1.40228	1.23095
ER+/HER2-	Upregulated	ENSG00000082269	3.09022	0.275023	0.088998	1.21001	1.23095
ER+/HER2-	Upregulated	ENSG00000108262	3.09001	0.195306	0.0632056	1.14497	1.23095
ER+/HER2-	Upregulated	ENSG00000140749	3.08997	0.379732	0.122892	1.3011	1.23095
ER+/HER2-	Upregulated	ENSG00000105929	3.08891	0.837582	0.271158	1.78705	1.23095
ER+/HER2-	Upregulated	ENSG00000147378	3.08889	0.316495	0.102462	1.2453	1.23095
ER+/HER2-	Upregulated	ENSG00000165566	3.08873	0.210581	0.0681772	1.15715	1.23095
ER+/HER2-	Upregulated	ENSG00000137210	3.0884	0.159636	0.0516888	1.117	1.23095
ER+/HER2-	Upregulated	ENSG00000175197	3.08834	0.266629	0.0863341	1.20299	1.23095
ER+/HER2-	Upregulated	ENSG00000000938	3.08791	0.409966	0.132765	1.32865	1.23095
ER+/HER2-	Upregulated	ENSG00000122687	3.08762	0.157501	0.0510104	1.11535	1.23095
ER+/HER2-	Upregulated	ENSG00000110777	3.0868	0.679321	0.220073	1.60139	1.23095
ER+/HER2-	Upregulated	ENSG00000155097	3.08655	0.239521	0.0776013	1.1806	1.23095
ER+/HER2-	Upregulated	ENSG00000181467	3.08616	0.199159	0.0645331	1.14803	1.23095
ER+/HER2-	Upregulated	ENSG00000176340	3.08614	0.271419	0.0879478	1.20699	1.23095
ER+/HER2-	Upregulated	ENSG00000132205	3.0857	0.360845	0.116941	1.28418	1.23095
ER+/HER2-	Upregulated	ENSG00000152766	3.0846	0.499875	0.162055	1.41409	1.23095
ER+/HER2-	Upregulated	ENSG00000136931	3.08417	0.13513	0.043814	1.09819	1.23095
ER+/HER2-	Upregulated	ENSG00000159259	3.08368	0.282464	0.0915997	1.21627	1.23095
ER+/HER2-	Upregulated	ENSG00000253548	3.08313	0.0310658	0.0100761	1.02177	1.23095
ER+/HER2-	Upregulated	ENSG00000183597	3.08266	0.188331	0.0610937	1.13945	1.23095
ER+/HER2-	Upregulated	ENSG00000179134	3.08249	0.1732	0.0561885	1.12756	1.23095
ER+/HER2-	Upregulated	ENSG00000179262	3.08195	0.22043	0.0715229	1.16508	1.23095
ER+/HER2-	Upregulated	ENSG00000035720	3.0793	0.558389	0.181336	1.47262	1.23095
ER+/HER2-	Upregulated	ENSG00000275691	3.07908	0.0979698	0.0318179	1.07027	1.23095
ER+/HER2-	Upregulated	ENSG00000178685	3.079	0.451493	0.146636	1.36745	1.23095
ER+/HER2-	Upregulated	ENSG00000214160	3.07788	0.224632	0.0729829	1.16848	1.23095
ER+/HER2-	Upregulated	ENSG00000171208	3.07747	0.484796	0.157531	1.39939	1.23095
ER+/HER2-	Upregulated	ENSG00000135049	3.07684	0.210871	0.0685349	1.15739	1.23095
ER+/HER2-	Upregulated	ENSG00000121211	3.07654	0.462526	0.15034	1.37795	1.23095
ER+/HER2-	Upregulated	ENSG00000090889	3.07634	0.518453	0.168529	1.43242	1.23095
ER+/HER2-	Upregulated	ENSG00000141401	3.07507	0.317244	0.103166	1.24595	1.23095
ER+/HER2-	Upregulated	ENSG00000180900	3.07432	0.425368	0.138362	1.34291	1.23095
ER+/HER2-	Upregulated	ENSG00000185862	3.07403	0.415054	0.135019	1.33335	1.23095
ER+/HER2-	Upregulated	ENSG00000135636	3.07068	0.264496	0.086136	1.20122	1.23095
ER+/HER2-	Upregulated	ENSG00000214087	3.07035	0.211198	0.0687862	1.15765	1.23095
ER+/HER2-	Upregulated	ENSG00000141505	3.07021	0.33857	0.110276	1.2645	1.23095
ER+/HER2-	Upregulated	ENSG00000154127	3.07009	0.297362	0.0968578	1.2289	1.23095
ER+/HER2-	Upregulated	ENSG00000196396	3.06994	0.28404	0.092523	1.2176	1.23095
ER+/HER2-	Upregulated	ENSG00000168071	3.06879	0.433873	0.141383	1.35086	1.23095
ER+/HER2-	Upregulated	ENSG00000154217	3.06622	0.267137	0.0871226	1.20342	1.23095
ER+/HER2-	Upregulated	ENSG00000112294	3.06578	0.335131	0.109314	1.26149	1.23095
ER+/HER2-	Upregulated	ENSG00000141378	3.06559	0.237491	0.0774699	1.17894	1.23095
ER+/HER2-	Upregulated	ENSG00000197471	3.06493	0.505873	0.165052	1.41998	1.23095
ER+/HER2-	Upregulated	ENSG00000059378	3.06448	0.271232	0.0885085	1.20684	1.23095
ER+/HER2-	Upregulated	ENSG00000100325	3.06379	0.15393	0.0502417	1.1126	1.23095
ER+/HER2-	Upregulated	ENSG00000196126	3.06351	0.381222	0.12444	1.30244	1.23095
ER+/HER2-	Upregulated	ENSG00000101347	3.06323	0.296503	0.0967943	1.22816	1.23095
ER+/HER2-	Upregulated	ENSG00000183034	3.06302	0.0772981	0.0252359	1.05504	1.23095
ER+/HER2-	Upregulated	ENSG00000130755	3.06188	0.329615	0.107651	1.25668	1.23095
ER+/HER2-	Upregulated	ENSG00000146066	3.06182	0.1814	0.0592456	1.13398	1.23095
ER+/HER2-	Upregulated	ENSG00000076248	3.06122	0.196973	0.0643447	1.14629	1.23095
ER+/HER2-	Upregulated	ENSG00000241553	3.06121	0.122436	0.039996	1.08857	1.23095
ER+/HER2-	Upregulated	ENSG00000082212	3.06022	0.273407	0.0893424	1.20866	1.23095
ER+/HER2-	Upregulated	ENSG00000134470	3.05892	0.337625	0.110374	1.26367	1.23095
ER+/HER2-	Upregulated	ENSG00000188060	3.05892	0.347521	0.113609	1.27237	1.23095
ER+/HER2-	Upregulated	ENSG00000159496	3.05754	0.57087	0.186709	1.48542	1.23095
ER+/HER2-	Upregulated	ENSG00000276231	3.0572	0.30404	0.0994505	1.2346	1.23095
ER+/HER2-	Upregulated	ENSG00000177272	3.05665	0.464299	0.151898	1.37965	1.23095
ER+/HER2-	Upregulated	ENSG00000103187	3.05498	0.320005	0.104749	1.24833	1.23095
ER+/HER2-	Upregulated	ENSG00000273269	3.05389	0.0165717	0.00542642	1.01155	1.23095
ER+/HER2-	Upregulated	ENSG00000147687	3.0526	0.216676	0.0709806	1.16205	1.23095
ER+/HER2-	Upregulated	ENSG00000103355	3.05224	0.144619	0.0473813	1.10544	1.23095
ER+/HER2-	Upregulated	ENSG00000278289	3.05156	0.130081	0.0426278	1.09436	1.23095
ER+/HER2-	Upregulated	ENSG00000129646	3.04987	0.337506	0.110663	1.26357	1.23095
ER+/HER2-	Upregulated	ENSG00000259305	3.04851	0.441024	0.144669	1.35757	1.23095
ER+/HER2-	Upregulated	ENSG00000151849	3.04768	0.237093	0.0777945	1.17862	1.23095
ER+/HER2-	Upregulated	ENSG00000186193	3.04742	0.457834	0.150237	1.37348	1.23095
ER+/HER2-	Upregulated	ENSG00000076662	3.04666	0.299558	0.0983232	1.23077	1.23095
ER+/HER2-	Upregulated	ENSG00000101442	3.04578	0.175185	0.0575174	1.12911	1.23095
ER+/HER2-	Upregulated	ENSG00000197172	3.04489	0.511248	0.167904	1.42528	1.23095
ER+/HER2-	Upregulated	ENSG00000196218	3.04472	0.541648	0.177897	1.45563	1.23095
ER+/HER2-	Upregulated	ENSG00000162771	3.04461	0.0468687	0.015394	1.03302	1.23095
ER+/HER2-	Upregulated	ENSG00000187772	3.04393	0.117775	0.0386918	1.08506	1.23095
ER+/HER2-	Upregulated	ENSG00000125895	3.04315	0.391942	0.128795	1.31216	1.23095
ER+/HER2-	Upregulated	ENSG00000183706	3.04258	0.066191	0.0217549	1.04695	1.23095
ER+/HER2-	Upregulated	ENSG00000114805	3.04244	0.668129	0.219603	1.58901	1.23095
ER+/HER2-	Upregulated	ENSG00000198720	3.04125	0.335071	0.110175	1.26144	1.23095
ER+/HER2-	Upregulated	ENSG00000148200	3.03991	0.409493	0.134706	1.32822	1.23095
ER+/HER2-	Upregulated	ENSG00000181396	3.03921	0.232577	0.0765255	1.17493	1.23095
ER+/HER2-	Upregulated	ENSG00000161202	3.03916	0.181466	0.0597095	1.13404	1.23095
ER+/HER2-	Upregulated	ENSG00000069849	3.03665	0.205382	0.0676342	1.15299	1.23095
ER+/HER2-	Upregulated	ENSG00000166889	3.03489	0.155919	0.0513756	1.11413	1.23095
ER+/HER2-	Upregulated	ENSG00000152969	3.03444	0.540852	0.178238	1.45483	1.23095
ER+/HER2-	Upregulated	ENSG00000242372	3.03335	0.19841	0.0654095	1.14743	1.23095
ER+/HER2-	Upregulated	ENSG00000204264	3.03285	0.308396	0.101685	1.23833	1.23095
ER+/HER2-	Upregulated	ENSG00000213654	3.03222	0.344189	0.113511	1.26944	1.23095
ER+/HER2-	Upregulated	ENSG00000131871	3.03065	0.156351	0.0515899	1.11446	1.23095
ER+/HER2-	Upregulated	ENSG00000105605	3.0292	0.0241509	0.00797272	1.01688	1.23095
ER+/HER2-	Upregulated	ENSG00000171302	3.02895	0.292294	0.0965002	1.22459	1.23095
ER+/HER2-	Upregulated	ENSG00000185792	3.02846	0.0146872	0.00484973	1.01023	1.23095
ER+/HER2-	Upregulated	ENSG00000155754	3.02832	0.254471	0.0840304	1.1929	1.23095
ER+/HER2-	Upregulated	ENSG00000113302	3.02786	0.375375	0.123974	1.29718	1.23095
ER+/HER2-	Upregulated	ENSG00000090621	3.02733	0.173966	0.0574653	1.12816	1.23095
ER+/HER2-	Upregulated	ENSG00000095485	3.02562	0.146924	0.0485601	1.10721	1.23095
ER+/HER2-	Upregulated	ENSG00000135604	3.02522	0.377081	0.124646	1.29871	1.23095
ER+/HER2-	Upregulated	ENSG00000167670	3.02519	0.252169	0.0833566	1.191	1.23095
ER+/HER2-	Upregulated	ENSG00000135912	3.02495	0.221764	0.0733116	1.16616	1.23095
ER+/HER2-	Upregulated	ENSG00000175193	3.0245	0.158389	0.0523688	1.11604	1.23095
ER+/HER2-	Downregulated	ENSG00000198894	-6.51103	-0.513916	0.07893	0.700319	0
ER+/HER2-	Downregulated	ENSG00000119711	-6.49199	-0.535603	0.0825022	0.68987	0
ER+/HER2-	Downregulated	ENSG00000175287	-6.47193	-1.05316	0.162728	0.48191	0
ER+/HER2-	Downregulated	ENSG00000100815	-6.45386	-0.386433	0.0598763	0.765019	0
ER+/HER2-	Downregulated	ENSG00000157388	-6.37915	-1.09829	0.172169	0.46707	0
ER+/HER2-	Downregulated	ENSG00000163072	-6.25721	-0.996707	0.159289	0.501143	0
ER+/HER2-	Downregulated	ENSG00000119636	-6.1833	-0.610411	0.0987194	0.65501	0
ER+/HER2-	Downregulated	ENSG00000118307	-6.07764	-0.851515	0.140106	0.554203	0
ER+/HER2-	Downregulated	ENSG00000110013	-6.01876	-0.548716	0.0911676	0.683628	0
ER+/HER2-	Downregulated	ENSG00000011114	-6.01396	-0.349108	0.0580497	0.785069	0
ER+/HER2-	Downregulated	ENSG00000185261	-5.7993	-0.497604	0.0858042	0.708282	0
ER+/HER2-	Downregulated	ENSG00000152763	-5.73778	-0.690305	0.120309	0.619723	0
ER+/HER2-	Downregulated	ENSG00000021776	-5.6386	-0.292568	0.0518867	0.816447	0
ER+/HER2-	Downregulated	ENSG00000196914	-5.62435	-0.396951	0.0705772	0.759462	0
ER+/HER2-	Downregulated	ENSG00000188177	-5.58196	-0.370607	0.0663936	0.773457	0
ER+/HER2-	Downregulated	ENSG00000102763	-5.54428	-0.433321	0.0781565	0.740555	0
ER+/HER2-	Downregulated	ENSG00000066739	-5.53431	-0.302993	0.0547482	0.810569	0
ER+/HER2-	Downregulated	ENSG00000165533	-5.45011	-0.397145	0.0728691	0.75936	0
ER+/HER2-	Downregulated	ENSG00000156050	-5.38992	-0.536862	0.0996047	0.689269	0
ER+/HER2-	Downregulated	ENSG00000140025	-5.34758	-0.350931	0.0656243	0.784078	0
ER+/HER2-	Downregulated	ENSG00000183044	-5.29883	-0.838814	0.158302	0.559103	0
ER+/HER2-	Downregulated	ENSG00000105856	-5.28773	-0.288232	0.0545096	0.818905	0
ER+/HER2-	Downregulated	ENSG00000171385	-5.26951	-0.958983	0.181987	0.514419	0
ER+/HER2-	Downregulated	ENSG00000016864	-5.24107	-0.268907	0.0513076	0.829948	0
ER+/HER2-	Downregulated	ENSG00000165816	-5.22495	-1.18204	0.226229	0.440729	0
ER+/HER2-	Downregulated	ENSG00000100583	-5.2103	-0.655366	0.125783	0.634914	0
ER+/HER2-	Downregulated	ENSG00000066455	-5.17323	-0.271694	0.0525193	0.828346	0
ER+/HER2-	Downregulated	ENSG00000176723	-5.16895	-0.514679	0.0995713	0.699949	0
ER+/HER2-	Downregulated	ENSG00000131781	-5.16236	-1.06817	0.206915	0.476924	0
ER+/HER2-	Downregulated	ENSG00000144649	-5.15714	-0.806553	0.156395	0.571746	0
ER+/HER2-	Downregulated	ENSG00000197013	-5.08122	-0.378608	0.0745111	0.769179	0
ER+/HER2-	Downregulated	ENSG00000186910	-5.06658	-1.4299	0.282222	0.371156	0
ER+/HER2-	Downregulated	ENSG00000151779	-5.04246	-0.19243	0.0381619	0.875131	0
ER+/HER2-	Downregulated	ENSG00000100596	-5.02291	-0.352322	0.0701429	0.783323	0
ER+/HER2-	Downregulated	ENSG00000156463	-4.98267	-0.823507	0.165274	0.565067	0
ER+/HER2-	Downregulated	ENSG00000073910	-4.96521	-0.547875	0.110343	0.684027	0
ER+/HER2-	Downregulated	ENSG00000162520	-4.93707	-0.447018	0.0905432	0.733557	0
ER+/HER2-	Downregulated	ENSG00000197892	-4.93486	-0.568313	0.115163	0.674405	0
ER+/HER2-	Downregulated	ENSG00000134909	-4.93414	-0.466322	0.0945092	0.723808	0
ER+/HER2-	Downregulated	ENSG00000175356	-4.92863	-1.17385	0.23817	0.443236	0
ER+/HER2-	Downregulated	ENSG00000165548	-4.90629	-0.837416	0.170682	0.559645	0
ER+/HER2-	Downregulated	ENSG00000142082	-4.89323	-0.323479	0.0661075	0.79914	0
ER+/HER2-	Downregulated	ENSG00000163818	-4.89302	-0.36738	0.0750825	0.775189	0
ER+/HER2-	Downregulated	ENSG00000150764	-4.89053	-0.436598	0.0892741	0.738875	0
ER+/HER2-	Downregulated	ENSG00000171962	-4.86204	-0.748906	0.154031	0.595055	0
ER+/HER2-	Downregulated	ENSG00000103351	-4.86153	-0.348929	0.0717736	0.785167	0
ER+/HER2-	Downregulated	ENSG00000162599	-4.83235	-0.507345	0.104989	0.703516	0
ER+/HER2-	Downregulated	ENSG00000083642	-4.82735	-0.308116	0.0638271	0.807696	0
ER+/HER2-	Downregulated	ENSG00000263465	-4.81625	-0.321279	0.0667074	0.80036	0
ER+/HER2-	Downregulated	ENSG00000123200	-4.78976	-0.291792	0.0609199	0.816887	0
ER+/HER2-	Downregulated	ENSG00000109586	-4.764	-0.526198	0.110453	0.694382	0.112314
ER+/HER2-	Downregulated	ENSG00000165959	-4.74679	-0.503268	0.106023	0.705507	0.112314
ER+/HER2-	Downregulated	ENSG00000125409	-4.74201	-0.640802	0.135133	0.641356	0.112314
ER+/HER2-	Downregulated	ENSG00000171444	-4.72771	-0.476115	0.100707	0.718911	0.112314
ER+/HER2-	Downregulated	ENSG00000120915	-4.70478	-0.671707	0.142771	0.627763	0.112314
ER+/HER2-	Downregulated	ENSG00000163683	-4.69723	-0.438608	0.0933758	0.737846	0.112314
ER+/HER2-	Downregulated	ENSG00000216937	-4.68442	-0.491604	0.104944	0.711234	0.112314
ER+/HER2-	Downregulated	ENSG00000160862	-4.66906	-0.879519	0.188372	0.543549	0.112314
ER+/HER2-	Downregulated	ENSG00000119720	-4.6615	-0.232699	0.0499193	0.851041	0.112314
ER+/HER2-	Downregulated	ENSG00000163637	-4.65568	-0.502677	0.107971	0.705796	0.112314
ER+/HER2-	Downregulated	ENSG00000186377	-4.65153	-1.44277	0.310171	0.36786	0.112314
ER+/HER2-	Downregulated	ENSG00000119685	-4.64473	-0.242828	0.0522803	0.845087	0.112314
ER+/HER2-	Downregulated	ENSG00000103544	-4.62933	-0.273418	0.059062	0.827357	0.112314
ER+/HER2-	Downregulated	ENSG00000172380	-4.61387	-0.433431	0.0939408	0.740499	0.112314
ER+/HER2-	Downregulated	ENSG00000179029	-4.59204	-0.359945	0.0783844	0.779194	0.112314
ER+/HER2-	Downregulated	ENSG00000042317	-4.59159	-0.280653	0.0611234	0.823218	0.112314
ER+/HER2-	Downregulated	ENSG00000133121	-4.58965	-0.430873	0.0938793	0.741813	0.112314
ER+/HER2-	Downregulated	ENSG00000119723	-4.57106	-0.319056	0.069799	0.801594	0.222536
ER+/HER2-	Downregulated	ENSG00000120262	-4.54007	-0.604316	0.133107	0.657783	0.222536
ER+/HER2-	Downregulated	ENSG00000119638	-4.53674	-0.209674	0.0462168	0.864733	0.222536
ER+/HER2-	Downregulated	ENSG00000181982	-4.51874	-0.277382	0.0613847	0.825087	0.222536
ER+/HER2-	Downregulated	ENSG00000160007	-4.51056	-0.273685	0.0606765	0.827204	0.222536
ER+/HER2-	Downregulated	ENSG00000176402	-4.50475	-0.596956	0.132517	0.661148	0.222536
ER+/HER2-	Downregulated	ENSG00000128833	-4.50422	-0.416975	0.0925741	0.748994	0.222536
ER+/HER2-	Downregulated	ENSG00000186666	-4.48244	-0.270528	0.0603529	0.829016	0.222536
ER+/HER2-	Downregulated	ENSG00000164125	-4.47271	-0.498129	0.111371	0.708024	0.222536
ER+/HER2-	Downregulated	ENSG00000029364	-4.42499	-0.291553	0.0658877	0.817022	0.222536
ER+/HER2-	Downregulated	ENSG00000118096	-4.4166	-0.339707	0.076916	0.790202	0.222536
ER+/HER2-	Downregulated	ENSG00000104067	-4.4147	-0.253484	0.0574182	0.838868	0.222536
ER+/HER2-	Downregulated	ENSG00000009830	-4.40875	-0.264689	0.0600372	0.832378	0.222536
ER+/HER2-	Downregulated	ENSG00000112584	-4.40625	-0.23678	0.0537373	0.848637	0.222536
ER+/HER2-	Downregulated	ENSG00000170348	-4.40309	-0.21052	0.0478118	0.864226	0.222536
ER+/HER2-	Downregulated	ENSG00000187240	-4.40259	-0.479756	0.108971	0.717099	0.222536
ER+/HER2-	Downregulated	ENSG00000118965	-4.38538	-0.274225	0.0625315	0.826895	0.222536
ER+/HER2-	Downregulated	ENSG00000198721	-4.37914	-0.332	0.075814	0.794434	0.498518
ER+/HER2-	Downregulated	ENSG00000152217	-4.37396	-0.532437	0.121729	0.691386	0.498518
ER+/HER2-	Downregulated	ENSG00000213462	-4.37233	-0.496621	0.113583	0.708765	0.498518
ER+/HER2-	Downregulated	ENSG00000100722	-4.36099	-0.241698	0.0554228	0.845749	0.498518
ER+/HER2-	Downregulated	ENSG00000105792	-4.35956	-0.532301	0.1221	0.691451	0.498518
ER+/HER2-	Downregulated	ENSG00000198939	-4.35773	-0.406832	0.0933585	0.754278	0.498518
ER+/HER2-	Downregulated	ENSG00000132031	-4.3567	-0.818428	0.187855	0.567059	0.498518
ER+/HER2-	Downregulated	ENSG00000103978	-4.34967	-0.250194	0.0575201	0.840784	0.498518
ER+/HER2-	Downregulated	ENSG00000140043	-4.34633	-0.359013	0.0826014	0.779698	0.498518
ER+/HER2-	Downregulated	ENSG00000096872	-4.33763	-0.29865	0.0688509	0.813013	0.498518
ER+/HER2-	Downregulated	ENSG00000136895	-4.32876	-0.427543	0.0987682	0.743527	0.498518
ER+/HER2-	Downregulated	ENSG00000137494	-4.32738	-0.355471	0.0821446	0.781615	0.498518
ER+/HER2-	Downregulated	ENSG00000100697	-4.32229	-0.281901	0.0652205	0.822506	0.498518
ER+/HER2-	Downregulated	ENSG00000150628	-4.32192	-0.734995	0.170062	0.60082	0.498518
ER+/HER2-	Downregulated	ENSG00000116151	-4.31754	-0.439677	0.101835	0.7373	0.498518
ER+/HER2-	Downregulated	ENSG00000119725	-4.31617	-0.191708	0.0444162	0.875568	0.498518
ER+/HER2-	Downregulated	ENSG00000116138	-4.31503	-0.271841	0.0629988	0.828262	0.498518
ER+/HER2-	Downregulated	ENSG00000113522	-4.31291	-0.234993	0.0544858	0.849689	0.498518
ER+/HER2-	Downregulated	ENSG00000100577	-4.30957	-0.336825	0.0781576	0.791782	0.498518
ER+/HER2-	Downregulated	ENSG00000144747	-4.30438	-0.237839	0.0552552	0.848014	0.498518
ER+/HER2-	Downregulated	ENSG00000029725	-4.30429	-0.401417	0.0932598	0.757114	0.498518
ER+/HER2-	Downregulated	ENSG00000163898	-4.30361	-0.689684	0.160257	0.61999	0.498518
ER+/HER2-	Downregulated	ENSG00000089737	-4.29699	-0.190182	0.0442592	0.876495	0.498518
ER+/HER2-	Downregulated	ENSG00000182359	-4.29096	-0.313475	0.0730547	0.804701	0.498518
ER+/HER2-	Downregulated	ENSG00000197302	-4.27947	-0.262202	0.0612698	0.833814	0.498518
ER+/HER2-	Downregulated	ENSG00000172748	-4.27034	-0.403922	0.0945878	0.755801	0.498518
ER+/HER2-	Downregulated	ENSG00000113318	-4.26797	-0.216292	0.0506779	0.860775	0.498518
ER+/HER2-	Downregulated	ENSG00000171174	-4.25951	-0.329543	0.0773665	0.795788	0.498518
ER+/HER2-	Downregulated	ENSG00000172361	-4.25806	-0.484806	0.113856	0.714593	0.498518
ER+/HER2-	Downregulated	ENSG00000197702	-4.25711	-0.251332	0.0590382	0.84012	0.498518
ER+/HER2-	Downregulated	ENSG00000177465	-4.25635	-0.44218	0.103887	0.736022	0.498518
ER+/HER2-	Downregulated	ENSG00000163491	-4.2491	-1.18861	0.279732	0.438726	0.498518
ER+/HER2-	Downregulated	ENSG00000165807	-4.2338	-0.747391	0.17653	0.59568	0.498518
ER+/HER2-	Downregulated	ENSG00000071967	-4.22884	-0.541359	0.128016	0.687123	0.498518
ER+/HER2-	Downregulated	ENSG00000115255	-4.2232	-0.805455	0.190722	0.572182	0.498518
ER+/HER2-	Downregulated	ENSG00000006756	-4.21855	-0.367941	0.0872197	0.774888	0.498518
ER+/HER2-	Downregulated	ENSG00000170935	-4.20869	-0.51525	0.122425	0.699672	0.498518
ER+/HER2-	Downregulated	ENSG00000177599	-4.20313	-0.346801	0.0825102	0.786326	0.498518
ER+/HER2-	Downregulated	ENSG00000144749	-4.19275	-0.428561	0.102215	0.743003	0.498518
ER+/HER2-	Downregulated	ENSG00000196323	-4.19047	-0.27667	0.0660237	0.825494	0.498518
ER+/HER2-	Downregulated	ENSG00000130363	-4.18856	-0.301115	0.0718898	0.811625	0.498518
ER+/HER2-	Downregulated	ENSG00000183323	-4.18829	-0.335572	0.0801215	0.79247	0.498518
ER+/HER2-	Downregulated	ENSG00000149050	-4.18373	-0.562042	0.13434	0.677343	0.498518
ER+/HER2-	Downregulated	ENSG00000170248	-4.18116	-0.188435	0.0450676	0.877557	0.498518
ER+/HER2-	Downregulated	ENSG00000153914	-4.17818	-0.228154	0.0546061	0.853727	0.498518
ER+/HER2-	Downregulated	ENSG00000154447	-4.17757	-0.338887	0.0811206	0.790651	0.498518
ER+/HER2-	Downregulated	ENSG00000204947	-4.1726	-0.330889	0.0793004	0.795046	0.498518
ER+/HER2-	Downregulated	ENSG00000257108	-4.16293	-0.650827	0.156339	0.636915	0.498518
ER+/HER2-	Downregulated	ENSG00000165813	-4.16162	-0.284262	0.0683056	0.821162	0.498518
ER+/HER2-	Downregulated	ENSG00000145476	-4.16005	-0.378251	0.0909248	0.76937	0.498518
ER+/HER2-	Downregulated	ENSG00000196663	-4.15791	-0.212735	0.051164	0.8629	0.498518
ER+/HER2-	Downregulated	ENSG00000133103	-4.15189	-0.245479	0.0591247	0.843536	0.498518
ER+/HER2-	Downregulated	ENSG00000100601	-4.14393	-0.219496	0.052968	0.858866	0.650056
ER+/HER2-	Downregulated	ENSG00000122176	-4.14391	-0.520794	0.125677	0.696988	0.650056
ER+/HER2-	Downregulated	ENSG00000166436	-4.14128	-0.393377	0.0949892	0.761346	0.650056
ER+/HER2-	Downregulated	ENSG00000134020	-4.14104	-1.11597	0.269489	0.461382	0.650056
ER+/HER2-	Downregulated	ENSG00000172296	-4.13603	-0.478457	0.11568	0.717745	0.650056
ER+/HER2-	Downregulated	ENSG00000140987	-4.13583	-0.262701	0.0635182	0.833526	0.650056
ER+/HER2-	Downregulated	ENSG00000168491	-4.13523	-0.515663	0.1247	0.699471	0.650056
ER+/HER2-	Downregulated	ENSG00000173230	-4.1324	-0.231237	0.0559571	0.851904	0.650056
ER+/HER2-	Downregulated	ENSG00000143127	-4.12377	-0.567911	0.137716	0.674593	0.650056
ER+/HER2-	Downregulated	ENSG00000167720	-4.12267	-0.305309	0.074056	0.809269	0.650056
ER+/HER2-	Downregulated	ENSG00000197694	-4.12135	-0.234046	0.0567887	0.850247	0.650056
ER+/HER2-	Downregulated	ENSG00000113812	-4.12002	-0.20233	0.049109	0.869146	0.650056
ER+/HER2-	Downregulated	ENSG00000168329	-4.11502	-0.729455	0.177266	0.603132	0.650056
ER+/HER2-	Downregulated	ENSG00000140527	-4.11427	-0.5668	0.137764	0.675113	0.650056
ER+/HER2-	Downregulated	ENSG00000198146	-4.1106	-0.265073	0.0644853	0.832156	0.650056
ER+/HER2-	Downregulated	ENSG00000164574	-4.10573	-0.381055	0.0928107	0.767876	0.650056
ER+/HER2-	Downregulated	ENSG00000166246	-4.09799	-0.64517	0.157436	0.639417	0.650056
ER+/HER2-	Downregulated	ENSG00000102531	-4.09754	-0.273909	0.0668472	0.827076	0.650056
ER+/HER2-	Downregulated	ENSG00000114670	-4.08324	-0.366109	0.0896613	0.775872	0.650056
ER+/HER2-	Downregulated	ENSG00000128829	-4.07629	-0.203213	0.0498523	0.868614	0.650056
ER+/HER2-	Downregulated	ENSG00000165861	-4.0762	-0.195759	0.048025	0.873113	0.650056
ER+/HER2-	Downregulated	ENSG00000151773	-4.07591	-0.404489	0.0992389	0.755504	0.650056
ER+/HER2-	Downregulated	ENSG00000203697	-4.07584	-1.06842	0.262134	0.476842	0.650056
ER+/HER2-	Downregulated	ENSG00000067248	-4.06864	-0.232036	0.0570303	0.851432	0.650056
ER+/HER2-	Downregulated	ENSG00000152404	-4.06618	-0.249707	0.0614107	0.841067	0.650056
ER+/HER2-	Downregulated	ENSG00000124713	-4.0505	-0.822932	0.203168	0.565292	0.650056
ER+/HER2-	Downregulated	ENSG00000150760	-4.05045	-0.261154	0.0644753	0.83442	0.650056
ER+/HER2-	Downregulated	ENSG00000144736	-4.04563	-0.218716	0.0540622	0.85933	0.650056
ER+/HER2-	Downregulated	ENSG00000197168	-4.04346	-0.66691	0.164935	0.629854	0.650056
ER+/HER2-	Downregulated	ENSG00000129595	-4.03587	-0.503149	0.124669	0.705565	0.650056
ER+/HER2-	Downregulated	ENSG00000125945	-4.03456	-0.28177	0.0698391	0.822581	0.650056
ER+/HER2-	Downregulated	ENSG00000164296	-4.03341	-0.23949	0.0593764	0.847045	0.650056
ER+/HER2-	Downregulated	ENSG00000153832	-4.02181	-0.347908	0.0865055	0.785722	0.650056
ER+/HER2-	Downregulated	ENSG00000162078	-4.02142	-0.582851	0.144937	0.667643	0.650056
ER+/HER2-	Downregulated	ENSG00000161048	-4.01607	-0.28447	0.0708331	0.821043	0.650056
ER+/HER2-	Downregulated	ENSG00000197044	-4.01513	-0.287075	0.0714983	0.819562	0.650056
ER+/HER2-	Downregulated	ENSG00000112874	-4.003	-0.361062	0.0901979	0.778591	0.650056
ER+/HER2-	Downregulated	ENSG00000153446	-4.00256	-1.18203	0.295318	0.440732	0.650056
ER+/HER2-	Downregulated	ENSG00000160062	-3.99457	-0.249436	0.0624438	0.841225	0.650056
ER+/HER2-	Downregulated	ENSG00000155542	-3.98399	-0.350311	0.0879298	0.784415	0.650056
ER+/HER2-	Downregulated	ENSG00000187097	-3.97789	-0.607401	0.152694	0.656378	0.650056
ER+/HER2-	Downregulated	ENSG00000100784	-3.96367	-0.428658	0.108147	0.742953	0.650056
ER+/HER2-	Downregulated	ENSG00000172771	-3.96309	-0.614325	0.155012	0.653235	0.650056
ER+/HER2-	Downregulated	ENSG00000100580	-3.96095	-0.266958	0.0673976	0.83107	0.650056
ER+/HER2-	Downregulated	ENSG00000145780	-3.9607	-0.234767	0.059274	0.849822	0.650056
ER+/HER2-	Downregulated	ENSG00000197959	-3.96035	-0.477668	0.120613	0.718137	0.650056
ER+/HER2-	Downregulated	ENSG00000186976	-3.95736	-0.46252	0.116876	0.725718	0.650056
ER+/HER2-	Downregulated	ENSG00000129422	-3.95204	-0.314842	0.0796659	0.803939	0.650056
ER+/HER2-	Downregulated	ENSG00000153904	-3.95164	-0.329539	0.083393	0.795791	0.650056
ER+/HER2-	Downregulated	ENSG00000169814	-3.94718	-0.368841	0.0934443	0.774404	0.650056
ER+/HER2-	Downregulated	ENSG00000186409	-3.94272	-0.399031	0.101207	0.758367	0.650056
ER+/HER2-	Downregulated	ENSG00000162543	-3.93052	-0.594383	0.151222	0.662328	0.650056
ER+/HER2-	Downregulated	ENSG00000151445	-3.9299	-0.165445	0.0420991	0.891653	0.650056
ER+/HER2-	Downregulated	ENSG00000244219	-3.92842	-0.536026	0.136448	0.689668	0.869178
ER+/HER2-	Downregulated	ENSG00000071537	-3.92819	-0.238944	0.0608281	0.847365	0.869178
ER+/HER2-	Downregulated	ENSG00000177873	-3.92701	-0.293898	0.0748403	0.815695	0.869178
ER+/HER2-	Downregulated	ENSG00000080503	-3.92529	-0.257331	0.0655571	0.836634	0.869178
ER+/HER2-	Downregulated	ENSG00000165943	-3.92443	-0.285523	0.0727552	0.820444	0.869178
ER+/HER2-	Downregulated	ENSG00000198842	-3.92321	-0.386252	0.0984531	0.765115	0.869178
ER+/HER2-	Downregulated	ENSG00000180376	-3.91788	-0.31862	0.0813246	0.801836	0.869178
ER+/HER2-	Downregulated	ENSG00000283199	-3.91439	-0.532057	0.135923	0.691568	0.869178
ER+/HER2-	Downregulated	ENSG00000217128	-3.9132	-0.21414	0.0547226	0.86206	0.869178
ER+/HER2-	Downregulated	ENSG00000047346	-3.909	-0.42039	0.107544	0.747223	0.869178
ER+/HER2-	Downregulated	ENSG00000198369	-3.90864	-0.264014	0.0675462	0.832768	0.869178
ER+/HER2-	Downregulated	ENSG00000010318	-3.89879	-0.355818	0.0912637	0.781426	0.869178
ER+/HER2-	Downregulated	ENSG00000112562	-3.89877	-0.559134	0.143413	0.678709	0.869178
ER+/HER2-	Downregulated	ENSG00000102804	-3.8987	-0.278929	0.0715441	0.824203	0.869178
ER+/HER2-	Downregulated	ENSG00000012963	-3.89813	-0.230459	0.0591205	0.852363	0.869178
ER+/HER2-	Downregulated	ENSG00000120875	-3.89195	-0.766852	0.197035	0.587698	0.869178
ER+/HER2-	Downregulated	ENSG00000083123	-3.89028	-0.334635	0.0860182	0.792985	0.869178
ER+/HER2-	Downregulated	ENSG00000119699	-3.89008	-0.452627	0.116354	0.730711	0.869178
ER+/HER2-	Downregulated	ENSG00000167554	-3.88799	-0.413535	0.106362	0.750781	0.869178
ER+/HER2-	Downregulated	ENSG00000075239	-3.88563	-0.295402	0.0760242	0.814845	0.869178
ER+/HER2-	Downregulated	ENSG00000150773	-3.88364	-0.475159	0.122349	0.719387	0.869178
ER+/HER2-	Downregulated	ENSG00000120658	-3.87913	-0.544711	0.140421	0.685529	0.869178
ER+/HER2-	Downregulated	ENSG00000163576	-3.87332	-0.511647	0.132095	0.701421	0.869178
ER+/HER2-	Downregulated	ENSG00000159763	-3.87249	-1.75169	0.452341	0.296954	0.869178
ER+/HER2-	Downregulated	ENSG00000119673	-3.87066	-0.291654	0.0753501	0.816965	0.869178
ER+/HER2-	Downregulated	ENSG00000196267	-3.8687	-0.283124	0.0731833	0.821809	0.869178
ER+/HER2-	Downregulated	ENSG00000136144	-3.86259	-0.273502	0.0708078	0.827309	0.869178
ER+/HER2-	Downregulated	ENSG00000186314	-3.8614	-0.326501	0.0845552	0.797468	0.869178
ER+/HER2-	Downregulated	ENSG00000163820	-3.86053	-0.225582	0.0584328	0.85525	0.869178
ER+/HER2-	Downregulated	ENSG00000170653	-3.8571	-0.171734	0.0445241	0.887775	0.869178
ER+/HER2-	Downregulated	ENSG00000170270	-3.8565	-0.219503	0.0569176	0.858861	0.869178
ER+/HER2-	Downregulated	ENSG00000157578	-3.85369	-0.540962	0.140375	0.687312	0.869178
ER+/HER2-	Downregulated	ENSG00000258818	-3.84788	-0.417766	0.10857	0.748583	0.869178
ER+/HER2-	Downregulated	ENSG00000122912	-3.84142	-0.291664	0.0759262	0.816959	0.869178
ER+/HER2-	Downregulated	ENSG00000088543	-3.83967	-0.349832	0.0911097	0.784676	0.869178
ER+/HER2-	Downregulated	ENSG00000110723	-3.83866	-0.382804	0.0997231	0.766946	0.869178
ER+/HER2-	Downregulated	ENSG00000172671	-3.83853	-0.355094	0.0925078	0.781819	0.869178
ER+/HER2-	Downregulated	ENSG00000139160	-3.83751	-0.292349	0.076182	0.816571	0.869178
ER+/HER2-	Downregulated	ENSG00000155530	-3.83487	-0.517215	0.134872	0.698719	0.869178
ER+/HER2-	Downregulated	ENSG00000100647	-3.82948	-0.229909	0.0600368	0.852688	0.869178
ER+/HER2-	Downregulated	ENSG00000174292	-3.82753	-0.424013	0.11078	0.745348	0.869178
ER+/HER2-	Downregulated	ENSG00000067798	-3.82505	-0.675855	0.176692	0.625961	0.869178
ER+/HER2-	Downregulated	ENSG00000111261	-3.82443	-0.451335	0.118014	0.731366	0.869178
ER+/HER2-	Downregulated	ENSG00000131507	-3.82063	-0.191484	0.0501185	0.875704	0.869178
ER+/HER2-	Downregulated	ENSG00000083535	-3.81974	-0.27294	0.0714552	0.827631	0.869178
ER+/HER2-	Downregulated	ENSG00000089902	-3.81374	-0.205001	0.0537533	0.867538	0.869178
ER+/HER2-	Downregulated	ENSG00000198961	-3.81237	-0.202323	0.05307	0.86915	0.869178
ER+/HER2-	Downregulated	ENSG00000039139	-3.81133	-0.593732	0.155781	0.662626	0.869178
ER+/HER2-	Downregulated	ENSG00000182224	-3.80774	-0.337833	0.0887227	0.791229	0.869178
ER+/HER2-	Downregulated	ENSG00000092068	-3.80275	-0.413776	0.10881	0.750656	0.869178
ER+/HER2-	Downregulated	ENSG00000070214	-3.80029	-0.272971	0.0718289	0.827614	0.869178
ER+/HER2-	Downregulated	ENSG00000113391	-3.79778	-0.248954	0.0655526	0.841506	0.869178
ER+/HER2-	Downregulated	ENSG00000138613	-3.79699	-0.273186	0.071948	0.82749	0.869178
ER+/HER2-	Downregulated	ENSG00000165929	-3.79349	-0.469178	0.12368	0.722376	0.869178
ER+/HER2-	Downregulated	ENSG00000223547	-3.79305	-0.287755	0.0758636	0.819176	0.869178
ER+/HER2-	Downregulated	ENSG00000136542	-3.79295	-0.798544	0.210534	0.574929	0.869178
ER+/HER2-	Downregulated	ENSG00000113739	-3.79258	-0.994855	0.262316	0.501786	0.869178
ER+/HER2-	Downregulated	ENSG00000148225	-3.79243	-0.342625	0.0903445	0.788605	0.869178
ER+/HER2-	Downregulated	ENSG00000188316	-3.79232	-0.514841	0.135759	0.69987	0.869178
ER+/HER2-	Downregulated	ENSG00000118298	-3.79211	-0.725946	0.191436	0.604601	0.869178
ER+/HER2-	Downregulated	ENSG00000131724	-3.78824	-0.226834	0.0598787	0.854508	0.869178
ER+/HER2-	Downregulated	ENSG00000160097	-3.78685	-0.498567	0.131657	0.707809	0.869178
ER+/HER2-	Downregulated	ENSG00000174282	-3.78442	-0.212465	0.0561421	0.863061	0.869178
ER+/HER2-	Downregulated	ENSG00000104133	-3.77949	-0.216668	0.0573273	0.860551	0.869178
ER+/HER2-	Downregulated	ENSG00000166377	-3.77407	-0.184713	0.0489428	0.879824	0.869178
ER+/HER2-	Downregulated	ENSG00000151502	-3.76432	-0.171236	0.0454893	0.888081	0.869178
ER+/HER2-	Downregulated	ENSG00000028528	-3.76415	-0.186913	0.0496562	0.878483	0.869178
ER+/HER2-	Downregulated	ENSG00000197555	-3.76374	-0.220365	0.0585494	0.858348	0.869178
ER+/HER2-	Downregulated	ENSG00000110002	-3.7632	-0.405905	0.107862	0.754763	0.869178
ER+/HER2-	Downregulated	ENSG00000066654	-3.75991	-0.232208	0.061759	0.851331	0.869178
ER+/HER2-	Downregulated	ENSG00000148513	-3.75698	-1.21293	0.322846	0.431393	0.869178
ER+/HER2-	Downregulated	ENSG00000187446	-3.7501	-0.178131	0.0475004	0.883847	0.869178
ER+/HER2-	Downregulated	ENSG00000168032	-3.74906	-0.693287	0.184923	0.618443	0.869178
ER+/HER2-	Downregulated	ENSG00000109771	-3.74858	-0.325063	0.0867161	0.798264	0.869178
ER+/HER2-	Downregulated	ENSG00000078674	-3.74709	-0.313962	0.0837882	0.80443	0.869178
ER+/HER2-	Downregulated	ENSG00000104447	-3.74704	-0.482298	0.128714	0.715837	0.869178
ER+/HER2-	Downregulated	ENSG00000148672	-3.74187	-0.214267	0.057262	0.861984	0.869178
ER+/HER2-	Downregulated	ENSG00000140463	-3.74038	-0.241767	0.064637	0.845709	0.869178
ER+/HER2-	Downregulated	ENSG00000074621	-3.73897	-0.233588	0.0624739	0.850517	0.869178
ER+/HER2-	Downregulated	ENSG00000205861	-3.73868	-0.59867	0.160129	0.660362	0.869178
ER+/HER2-	Downregulated	ENSG00000158246	-3.73595	-0.707963	0.1895	0.612184	1.23095
ER+/HER2-	Downregulated	ENSG00000161040	-3.73392	-0.398305	0.106672	0.758749	1.23095
ER+/HER2-	Downregulated	ENSG00000081803	-3.72782	-0.366326	0.0982681	0.775755	1.23095
ER+/HER2-	Downregulated	ENSG00000189157	-3.72231	-0.45965	0.123485	0.727163	1.23095
ER+/HER2-	Downregulated	ENSG00000067141	-3.72048	-0.329022	0.0884352	0.796076	1.23095
ER+/HER2-	Downregulated	ENSG00000095139	-3.7191	-0.22336	0.0600574	0.856568	1.23095
ER+/HER2-	Downregulated	ENSG00000168036	-3.71764	-0.187715	0.050493	0.877995	1.23095
ER+/HER2-	Downregulated	ENSG00000206559	-3.71574	-0.314315	0.0845902	0.804233	1.23095
ER+/HER2-	Downregulated	ENSG00000023516	-3.71522	-0.241384	0.0649716	0.845933	1.23095
ER+/HER2-	Downregulated	ENSG00000136152	-3.71353	-0.230356	0.0620316	0.852425	1.23095
ER+/HER2-	Downregulated	ENSG00000148488	-3.71207	-0.828552	0.223205	0.563094	1.23095
ER+/HER2-	Downregulated	ENSG00000172456	-3.7098	-0.266575	0.071857	0.831291	1.23095
ER+/HER2-	Downregulated	ENSG00000164188	-3.70345	-0.849018	0.229251	0.555163	1.23095
ER+/HER2-	Downregulated	ENSG00000119661	-3.70239	-0.297525	0.0803604	0.813647	1.23095
ER+/HER2-	Downregulated	ENSG00000149300	-3.69766	-0.393667	0.106464	0.761192	1.23095
ER+/HER2-	Downregulated	ENSG00000066427	-3.69134	-0.325183	0.0880933	0.798197	1.23095
ER+/HER2-	Downregulated	ENSG00000145536	-3.68795	-0.905886	0.245634	0.533705	1.23095
ER+/HER2-	Downregulated	ENSG00000173614	-3.68331	-0.238458	0.0647401	0.847651	1.23095
ER+/HER2-	Downregulated	ENSG00000135205	-3.67455	-0.36486	0.0992937	0.776544	1.23095
ER+/HER2-	Downregulated	ENSG00000177463	-3.66856	-0.229832	0.0626493	0.852734	1.23095
ER+/HER2-	Downregulated	ENSG00000153246	-3.66729	-0.329221	0.0897721	0.795966	1.23095
ER+/HER2-	Downregulated	ENSG00000136068	-3.66468	-0.355504	0.0970082	0.781596	1.23095
ER+/HER2-	Downregulated	ENSG00000137642	-3.66254	-0.373436	0.101961	0.771942	1.23095
ER+/HER2-	Downregulated	ENSG00000173273	-3.65931	-0.218323	0.0596623	0.859564	1.23095
ER+/HER2-	Downregulated	ENSG00000140022	-3.65398	-0.459487	0.12575	0.727245	1.23095
ER+/HER2-	Downregulated	ENSG00000139537	-3.6515	-0.653666	0.179013	0.635663	1.23095
ER+/HER2-	Downregulated	ENSG00000137720	-3.64847	-0.313632	0.0859628	0.804613	1.23095
ER+/HER2-	Downregulated	ENSG00000121671	-3.64827	-0.274729	0.075304	0.826605	1.23095
HER2+	Downregulated	ENSG00000151779	-4.29646	-0.309415	0.0720163	0.806969	0
HER2+	Downregulated	ENSG00000066455	-4.27453	-0.50896	0.119068	0.702729	0
HER2+	Downregulated	ENSG00000183648	-4.21858	-0.515579	0.122216	0.699512	0
TNBC	Upregulated	ENSG00000100312	4.439	0.947018	0.213341	1.92788	0
Luminal A	Downregulated	ENSG00000152763	-4.75465	-0.674504	0.141862	0.626548	0
Luminal A	Downregulated	ENSG00000153904	-4.48858	-0.453386	0.101009	0.730327	0
Luminal A	Downregulated	ENSG00000196914	-4.3907	-0.400226	0.091153	0.75774	0
Luminal A	Downregulated	ENSG00000021776	-4.3699	-0.30339	0.0694274	0.810346	0
Luminal A	Downregulated	ENSG00000197013	-4.36362	-0.409611	0.0938695	0.752826	0
Luminal A	Downregulated	ENSG00000157388	-4.18003	-0.854663	0.204463	0.552994	0
Luminal A	Downregulated	ENSG00000163072	-4.14775	-0.721761	0.174012	0.606357	0
Luminal A	Downregulated	ENSG00000185261	-4.07887	-0.442907	0.108586	0.735651	0
Luminal A	Downregulated	ENSG00000009335	-4.05548	-0.214955	0.0530035	0.861573	0
Luminal A	Downregulated	ENSG00000161048	-4.03419	-0.370321	0.0917956	0.77361	0
Luminal A	Downregulated	ENSG00000118307	-4.02712	-0.703566	0.174707	0.614053	0
Luminal A	Downregulated	ENSG00000135250	-4.0203	-0.316209	0.0786532	0.803177	0
Luminal A	Downregulated	ENSG00000165816	-3.97976	-0.98219	0.246796	0.506211	0
Luminal A	Downregulated	ENSG00000250312	-3.96101	-0.711089	0.179522	0.610859	0
Luminal A	Downregulated	ENSG00000068654	-3.95144	-0.275882	0.0698181	0.825945	0
Luminal A	Downregulated	ENSG00000122778	-3.90703	-0.46541	0.119121	0.724265	0
Luminal A	Downregulated	ENSG00000196586	-3.86487	-0.502501	0.130018	0.705882	0
Luminal A	Downregulated	ENSG00000137709	-3.86329	-0.723923	0.187385	0.605449	0
[truncated: 24 more rows]

## Sheet: Table S10
Table S10. Significant pathways overrepresented in up- and downregulated genes found in ER+/HER2- patients with pathogenic germline variants when compared to those without variants.
[truncated: 368 more rows]

[truncated: 3 more sheets: Table S11, Table S12, Table S13]
